# Supplementary material for: Targeting CXCL8 signaling sensitizes HNSCC to anlotinib by reducing tumor-associated macrophage-derived CLU
Source: J Exp Clin Cancer Res. 2025 Feb 5;44:39. doi: 10.1186/s13046-025-03298-7 (PMC11796229; doi:10.1186/s13046-025-03298-7)
Supplement: Supplementary file 3 — Supplementary Material 3. [file 13046_2025_3298_MOESM3_ESM.tsv]

Gene	Gene synonym	Ensembl	Gene description	Uniprot	Chromosome	Position	Protein class	Biological process	Molecular function	Disease involvement	Evidence	HPA evidence	UniProt evidence	NeXtProt evidence	RNA tissue specificity	RNA tissue distribution	RNA tissue specificity score	RNA tissue specific nTPM	RNA single cell type specificity	RNA single cell type distribution	RNA single cell type specificity score	RNA single cell type specific nTPM	RNA cancer specificity	RNA cancer distribution	RNA cancer specificity score	RNA cancer specific FPKM	RNA brain regional specificity	RNA brain regional distribution	RNA brain regional specificity score	RNA brain regional specific nTPM	RNA blood cell specificity	RNA blood cell distribution	RNA blood cell specificity score	RNA blood cell specific nTPM	RNA blood lineage specificity	RNA blood lineage distribution	RNA blood lineage specificity score	RNA blood lineage specific nTPM	RNA cell line specificity	RNA cell line distribution	RNA cell line specificity score	RNA cell line specific nTPM	RNA tissue cell type enrichment	RNA mouse brain regional specificity	RNA mouse brain regional distribution	RNA mouse brain regional specificity score	RNA mouse brain regional specific nTPM	RNA pig brain regional specificity	RNA pig brain regional distribution
A1BG		ENSG00000121410	Alpha-1-B glycoprotein	P04217	19	58345178-58353492	Plasma proteins, Predicted intracellular proteins, Predicted secreted proteins				Evidence at protein level	Evidence at protein level	Evidence at protein level	Evidence at protein level	Tissue enriched	Detected in single	1513	liver: 1194.2	Cell type enhanced	Detected in many		Hepatocytes: 18.2;Oligodendrocytes: 8.1;Plasma cells: 8.2	Cancer enriched	Detected in single	85	liver cancer: 22.3	Low region specificity	Detected in single			Not detected in immune cells	Not detected			Not detected	Not detected			Not detected	Not detected				Not detected	Not detected			Low region specificity	Detected in many
A2M	CPAMD5, FWP007, S863-7	ENSG00000175899	Alpha-2-macroglobulin	P01023	12	9067664-9116229	Cancer-related genes, Candidate cardiovascular disease genes, Plasma proteins, Predicted secreted proteins		Protease inhibitor, Serine protease inhibitor	Cancer-related genes	Evidence at protein level	Evidence at protein level	Evidence at protein level	Evidence at protein level	Tissue enhanced	Detected in all		liver: 1212.9;lung: 1626.5	Cell type enhanced	Detected in many		Adipocytes: 1247.2;Cardiomyocytes: 393.1;Endothelial cells: 861.7;Hepatocytes: 654.0;Microglial cells: 339.1;Smooth muscle cells: 471.0	Low cancer specificity	Detected in all			Low region specificity	Detected in all			Immune cell enhanced	Detected in single		gdT-cell: 1.5	Lineage enhanced	Detected in single		T-cells: 1.5	Cancer enhanced	Detected in many		Brain cancer: 48.1;liver cancer: 106.6;skin cancer: 72.1	Adipose subcutaneous - Endothelial cells, Adipose visceral - Endothelial cells, Breast - Endothelial cells, Colon - Endothelial cells, Heart muscle - Macrophages, Kidney - Fibroblasts, Liver - Hepatocytes, Lung - Fibroblast_1, Prostate - Fibroblasts, Skeletal muscle - Endothelial cells, Thyroid - Endothelial cells	Low region specificity	Detected in all			Low region specificity	Detected in all
A2ML1	CPAMD9, FLJ25179, p170	ENSG00000166535	Alpha-2-macroglobulin like 1	A8K2U0	12	8822621-8887001	Disease related genes, Predicted intracellular proteins, Predicted secreted proteins		Protease inhibitor, Serine protease inhibitor		Evidence at protein level	Evidence at protein level	Evidence at protein level	Evidence at protein level	Tissue enhanced	Detected in some		esophagus: 540.7;vagina: 198.6	Group enriched	Detected in some	5	Squamous epithelial cells: 157.1;Suprabasal keratinocytes: 477.0	Cancer enhanced	Detected in many		head and neck cancer: 39.9	Low region specificity	Detected in all			Not detected in immune cells	Not detected			Not detected	Not detected			Cancer enhanced	Detected in some		head and neck cancer: 13.2	Testis - Sertoli cells					Low region specificity	Detected in many
AADACL2	MGC72001	ENSG00000197953	Arylacetamide deacetylase like 2	Q6P093	3	151733916-151761339	Predicted secreted proteins		Hydrolase		Evidence at protein level	Evidence at transcript level	Evidence at transcript level	Evidence at protein level	Tissue enriched	Detected in some	19	skin 1: 34.5	Cell type enriched	Detected in some	12	Suprabasal keratinocytes: 32.6	Not detected	Not detected			Not detected	Not detected			Not detected in immune cells	Not detected			Not detected	Not detected			Not detected	Not detected			Adipose visceral - Mesothelial cells, Colon - Fibroblasts, Skin - Keratinocyte (other)	Not detected	Not detected			Not detected	Not detected
ABHD15		ENSG00000168792	Abhydrolase domain containing 15	Q6UXT9	17	29560547-29567037	Predicted secreted proteins				Evidence at protein level	Evidence at transcript level	Evidence at protein level	Evidence at protein level	Tissue enhanced	Detected in all		liver: 25.4	Cell type enriched	Detected in many	6	dendritic cells: 175.8	Low cancer specificity	Detected in all			Low region specificity	Detected in all			Group enriched	Detected in many	5	basophil: 18.2;MAIT T-cell: 6.6;NK-cell: 10.8;plasmacytoid DC: 23.6	Low lineage specificity	Detected in many			Low cancer specificity	Detected in all			Adipose subcutaneous - Adipocytes (Subcutaneous), Adipose visceral - Adipocytes (Visceral), Breast - Adipocytes (Breast), Liver - Hepatocytes	Low region specificity	Detected in single			Low region specificity	Detected in all
ABI3BP	DKFZP586L2024, NESHBP, TARSH	ENSG00000154175	ABI family member 3 binding protein	Q7Z7G0	3	100749156-100993515	Disease related genes, Plasma proteins, Predicted intracellular proteins, Predicted secreted proteins			Disease variant	Evidence at protein level	Evidence at transcript level	Evidence at protein level	Evidence at protein level	Low tissue specificity	Detected in many			Cell type enhanced	Detected in many		Fibroblasts: 211.2;Leydig cells: 97.9;Lymphatic endothelial cells: 155.1;Muller glia cells: 78.9	Cancer enhanced	Detected in many		renal cancer: 10.0	Low region specificity	Detected in all			Not detected in immune cells	Not detected			Not detected	Not detected			Cancer enhanced	Detected in many		Sarcoma: 43.0;thyroid cancer: 49.9	Adipose subcutaneous - Adipose progenitor cells, Breast - Fibroblasts, Colon - Fibroblasts, Heart muscle - Fibroblasts, Liver - Hepatic stellate cells, Pancreas - Fibroblasts, Prostate - Fibroblasts, Skeletal muscle - Fibroblasts, Thyroid - Fibroblasts	Group enriched	Detected in many	4	amygdala: 4.2;basal ganglia: 15.9;cerebellum: 5.5;cerebral cortex: 13.9;olfactory bulb: 12.0	Low region specificity	Detected in all
ABO	A3GALNT, A3GALT1	ENSG00000175164	ABO, alpha 1-3-N-acetylgalactosaminyltransferase and alpha 1-3-galactosyltransferase		9	133233278-133276024	Metabolic proteins, Predicted intracellular proteins, Predicted membrane proteins, Predicted secreted proteins				Evidence at transcript level	Evidence at transcript level			Tissue enhanced	Detected in many		intestine: 12.9	Cell type enhanced	Detected in many		Distal enterocytes: 89.9;Enteroendocrine cells: 72.7;Intestinal goblet cells: 83.7;Proximal enterocytes: 189.2;Undifferentiated cells: 66.6	Low cancer specificity	Detected in many			Low region specificity	Detected in all			Immune cell enhanced	Detected in some		eosinophil: 2.1;naive B-cell: 2.1	Low lineage specificity	Detected in many			Cancer enriched	Detected in many	7	Gallbladder cancer: 91.2		Not detected	Not detected
ACAN	AGC1, CSPG1, CSPGCP, MSK16	ENSG00000157766	Aggrecan	P16112	15	88803436-88875353	Disease related genes, Human disease related genes, Predicted intracellular proteins, Predicted secreted proteins			Disease variant, Dwarfism	Evidence at protein level	Evidence at protein level	Evidence at protein level	Evidence at protein level	Tissue enhanced	Detected in some		seminal vesicle: 3.0	Cell type enriched	Detected in some	16	Extravillous trophoblasts: 152.8	Low cancer specificity	Detected in many			Low region specificity	Detected in many			Not detected in immune cells	Not detected			Not detected	Not detected			Group enriched	Detected in some	4	Bone cancer: 7.5;skin cancer: 8.0	Adipose visceral - Smooth muscle cells, Heart muscle - Smooth muscle cells, Testis - Spermatocytes, Testis - Spermatogonia, Thyroid - Smooth muscle cells	Low region specificity	Detected in many			Low region specificity	Detected in many
ACE	ACE1, CD143, DCP1	ENSG00000159640	Angiotensin I converting enzyme	P12821	17	63477061-63498380	Candidate cardiovascular disease genes, CD markers, Disease related genes, Enzymes, FDA approved drug targets, Human disease related genes, Metabolic proteins, Plasma proteins, Predicted intracellular proteins, Predicted membrane proteins, Predicted secreted proteins		Calmodulin-binding, Carboxypeptidase, Hydrolase, Metalloprotease, Protease	FDA approved drug targets	Evidence at protein level	Evidence at protein level	Evidence at protein level	Evidence at protein level	Tissue enhanced	Detected in many		intestine: 257.7;testis: 99.0	Group enriched	Detected in many	20	Early spermatids: 373.5;Late spermatids: 1317.0;Proximal enterocytes: 1039.2	Low cancer specificity	Detected in all			Low region specificity	Detected in all			Immune cell enhanced	Detected in single		memory B-cell: 1.0	Low lineage specificity	Detected in single			Cancer enhanced	Detected in many		Neuroblastoma: 17.2	Adipose subcutaneous - Adipose progenitor cells, Kidney - Proximal tubular cells, Kidney - Proximal tubular cells, Skin - Fibroblast_1, Testis - Late spermatids, Thyroid - Fibroblasts	Low region specificity	Detected in all			Low region specificity	Detected in all
ACE2	ACEH	ENSG00000130234	Angiotensin converting enzyme 2	Q9BYF1	X	15494566-15607236	Enzymes, Metabolic proteins, Predicted membrane proteins, Predicted secreted proteins, Transporters	Host-virus interaction	Carboxypeptidase, Host cell receptor for virus entry, Hydrolase, Metalloprotease, Protease, Receptor		Evidence at protein level	Evidence at protein level	Evidence at protein level	Evidence at protein level	Tissue enhanced	Detected in many		gallbladder: 64.1;intestine: 237.9;kidney: 85.2	Cell type enriched	Detected in some	5	Proximal enterocytes: 201.8	Group enriched	Detected in many	4	colorectal cancer: 13.9;renal cancer: 26.9	Low region specificity	Detected in all			Not detected in immune cells	Not detected			Not detected	Not detected			Cancer enhanced	Detected in many		ovarian cancer: 6.3	Kidney - Proximal tubular cells, Liver - Hepatocytes	Low region specificity	Detected in all			Not detected	Not detected
ACP3	ACP-3, ACPP, PAP, TM-PAP	ENSG00000014257	Acid phosphatase 3	P15309	3	132317369-132368302	Cancer-related genes, Enzymes, FDA approved drug targets, Metabolic proteins, Plasma proteins, Predicted intracellular proteins, Predicted membrane proteins, Predicted secreted proteins	Lipid metabolism	Hydrolase	Cancer-related genes, FDA approved drug targets	Evidence at protein level	Evidence at protein level	Evidence at protein level	Evidence at protein level	Tissue enriched	Detected in many	76	prostate: 3512.4	Cell type enriched	Detected in many	443	Prostatic glandular cells: 16688.0	Cancer enriched	Detected in many	275	prostate cancer: 1227.2	Low region specificity	Detected in all			Immune cell enhanced	Detected in many		eosinophil: 139.9	Lineage enhanced	Detected in many		granulocytes: 139.9	Cancer enriched	Detected in many	36	prostate cancer: 250.9	Adipose subcutaneous - Macrophages, Adipose visceral - Macrophages, Breast - Breast glandular cells, Lung - Alveolar cells type 2, Prostate - Prostate glandular cells	Not detected	Not detected			Low region specificity	Detected in all
ACP7	FLJ16165, PAPL, PAPL1	ENSG00000183760	Acid phosphatase 7, tartrate resistant (putative)	Q6ZNF0	19	39083913-39111493	Enzymes, Metabolic proteins, Predicted intracellular proteins, Predicted secreted proteins		Hydrolase		Evidence at protein level	Evidence at transcript level	Evidence at transcript level	Evidence at protein level	Tissue enhanced	Detected in some		brain: 10.2;skin 1: 5.8	Cell type enriched	Detected in some	5	Oligodendrocytes: 10.0	Group enriched	Detected in some	5	cervical cancer: 0.8;head and neck cancer: 2.6;lung cancer: 1.4;melanoma: 1.0;urothelial cancer: 1.0	Low region specificity	Detected in all			Not detected in immune cells	Not detected			Not detected	Not detected			Low cancer specificity	Detected in many			Skin - Keratinocyte (granular)	Low region specificity	Detected in many			Not detected	Not detected
ACR		ENSG00000100312	Acrosin	P10323	22	50738196-50745339	Enzymes, Predicted secreted proteins		Hydrolase, Protease, Serine protease		Evidence at protein level	Evidence at protein level	Evidence at protein level	Evidence at protein level	Tissue enriched	Detected in some	29	testis: 84.3	Group enriched	Detected in some	33	Early spermatids: 278.9;Late spermatids: 93.1;Spermatocytes: 76.0	Not detected	Not detected			Region enriched	Detected in single	7	choroid plexus: 5.0	Not detected in immune cells	Not detected			Not detected	Not detected			Not detected	Not detected			Testis - Early spermatids, Testis - Late spermatids	Low region specificity	Detected in some			Not detected	Not detected
ACRBP	CT23, OY-TES-1, SP32	ENSG00000111644	Acrosin binding protein	Q8NEB7	12	6638075-6647433	Predicted secreted proteins				Evidence at protein level	Evidence at protein level	Evidence at transcript level	Evidence at protein level	Tissue enriched	Detected in many	20	testis: 275.6	Group enriched	Detected in many	68	Early spermatids: 1140.3;Late spermatids: 787.6;Spermatocytes: 310.3	Low cancer specificity	Detected in many			Low region specificity	Detected in all			Group enriched	Detected in many	4	classical monocyte: 12.5;intermediate monocyte: 15.8;myeloid DC: 17.7;non-classical monocyte: 31.2	Group enriched	Detected in many	9	dendritic cells: 17.7;monocytes: 31.2	Low cancer specificity	Detected in many			Testis - Early spermatids, Testis - Late spermatids	Low region specificity	Detected in all			Low region specificity	Detected in all
ACRV1	D11S4365, SP-10, SPACA2	ENSG00000134940	Acrosomal vesicle protein 1	P26436	11	125671522-125680874	Predicted secreted proteins				Evidence at protein level	Evidence at protein level	Evidence at protein level	Evidence at protein level	Tissue enriched	Detected in some	33	testis: 113.4	Group enriched	Detected in some	69	Early spermatids: 1033.1;Late spermatids: 374.0	Low cancer specificity	Detected in single			Low region specificity	Detected in many			Not detected in immune cells	Not detected			Not detected	Not detected			Low cancer specificity	Detected in many			Testis - Early spermatids, Testis - Late spermatids	Not detected	Not detected			Not detected	Not detected
ADA2	ADGF, CECR1, IDGFL	ENSG00000093072	Adenosine deaminase 2	Q9NZK5	22	17178790-17258235	Disease related genes, Enzymes, Human disease related genes, Metabolic proteins, Plasma proteins, Potential drug targets, Predicted intracellular proteins, Predicted secreted proteins		Heparin-binding, Hydrolase	Disease variant	Evidence at protein level	Evidence at transcript level	Evidence at protein level	Evidence at protein level	Tissue enhanced	Detected in all		lymphoid tissue: 110.0	Cell type enhanced	Detected in many		dendritic cells: 117.0;Hofbauer cells: 91.6;Kupffer cells: 215.4;Langerhans cells: 133.1;Macrophages: 139.4;monocytes: 190.8;Plasma cells: 74.8;Schwann cells: 75.5	Low cancer specificity	Detected in all			Low region specificity	Detected in all			Low immune cell specificity	Detected in all			Low lineage specificity	Detected in all			Group enriched	Detected in many	5	Leukemia: 15.1;lymphoma: 7.8;Myeloma: 23.5;Rhabdoid: 7.1;testis cancer: 17.4	Lung - Macrophages, Testis - Late spermatids					Low region specificity	Detected in all
ADAM12	MCMPMltna, MLTN	ENSG00000148848	ADAM metallopeptidase domain 12	O43184	10	126012381-126388477	Predicted membrane proteins, Predicted secreted proteins, Transporters	Cell adhesion	Hydrolase, Metalloprotease, Protease		Evidence at protein level	Evidence at protein level	Evidence at protein level	Evidence at protein level	Tissue enriched	Detected in many	10	placenta: 130.4	Cell type enriched	Detected in many	4	Extravillous trophoblasts: 479.5	Low cancer specificity	Detected in many			Low region specificity	Detected in all			Immune cell enriched	Detected in single	5	MAIT T-cell: 4.5	Lineage enriched	Detected in single	45	T-cells: 4.5	Cancer enhanced	Detected in many		Brain cancer: 41.1;Kidney cancer: 31.8	Heart muscle - Fibroblasts, Skeletal muscle - Fibroblasts	Low region specificity	Detected in many			Low region specificity	Detected in many
ADAM23	MDC3	ENSG00000114948	ADAM metallopeptidase domain 23	O75077	2	206443532-206621127	Predicted intracellular proteins, Predicted membrane proteins, Predicted secreted proteins	Cell adhesion			Evidence at protein level	Evidence at transcript level	Evidence at protein level	Evidence at protein level	Tissue enhanced	Detected in many		brain: 32.6;parathyroid gland: 80.0	Cell type enhanced	Detected in many		Cardiomyocytes: 81.1;Excitatory neurons: 396.2;Inhibitory neurons: 227.1;Late spermatids: 59.9;Oligodendrocyte precursor cells: 119.3	Low cancer specificity	Detected in many			Low region specificity	Detected in all			Immune cell enriched	Detected in single	16	memory CD4 T-cell: 2.1	Lineage enriched	Detected in single	16	T-cells: 2.1	Cancer enhanced	Detected in many		Myeloma: 47.8	Colon - Enteric glia cells, Heart muscle - Cardiomyocytes, Lung - Fibroblast_2, Testis - Spermatogonia	Low region specificity	Detected in all			Low region specificity	Detected in all
ADAM28	ADAM23, eMDCII, MDC-Lm, MDC-Ls	ENSG00000042980	ADAM metallopeptidase domain 28	Q9UKQ2	8	24294069-24359014	Plasma proteins, Predicted membrane proteins, Predicted secreted proteins, Transporters		Hydrolase, Metalloprotease, Protease		Evidence at protein level	Evidence at protein level	Evidence at protein level	Evidence at protein level	Group enriched	Detected in many	6	epididymis: 347.9;stomach 1: 107.1	Cell type enhanced	Detected in many		B-cells: 223.9;Gastric mucus-secreting cells: 131.5;Ionocytes: 76.2;Microglial cells: 222.8	Cancer enhanced	Detected in many		pancreatic cancer: 9.9	Low region specificity	Detected in all			Immune cell enhanced	Detected in many		memory B-cell: 72.0;naive B-cell: 87.4	Low lineage specificity	Detected in many			Cancer enhanced	Detected in many		pancreatic cancer: 9.9	Thyroid - T-cells	Not detected	Not detected			Low region specificity	Detected in all
ADAM9	CORD9, KIAA0021, MCMP, MDC9, Mltng	ENSG00000168615	ADAM metallopeptidase domain 9	Q13443	8	38996754-39105445	Cancer-related genes, Disease related genes, Human disease related genes, Plasma proteins, Predicted membrane proteins, Predicted secreted proteins		Hydrolase, Metalloprotease, Protease	Cancer-related genes, Cone-rod dystrophy	Evidence at protein level	Evidence at protein level	Evidence at protein level	Evidence at protein level	Low tissue specificity	Detected in all			Cell type enhanced	Detected in many		Mucus glandular cells: 172.3	Low cancer specificity	Detected in all			Low region specificity	Detected in all			Immune cell enhanced	Detected in some		classical monocyte: 4.0	Low lineage specificity	Detected in many			Low cancer specificity	Detected in all			Thyroid - Thyroid glandular cells	Low region specificity	Detected in all			Low region specificity	Detected in all
ADAMDEC1	M12.219	ENSG00000134028	ADAM like decysin 1	O15204	8	24384285-24406013	Plasma proteins, Predicted intracellular proteins, Predicted secreted proteins		Hydrolase, Metalloprotease, Protease		Evidence at protein level	Evidence at transcript level	Evidence at protein level	Evidence at protein level	Tissue enriched	Detected in some	6	intestine: 413.0	Group enriched	Detected in some	4	Hofbauer cells: 13.0;Kupffer cells: 11.2;Macrophages: 28.4	Cancer enhanced	Detected in all		testis cancer: 16.7	Low region specificity	Detected in some			Immune cell enhanced	Detected in some		eosinophil: 1.9	Low lineage specificity	Detected in many			Cancer enhanced	Detected in single		lymphoma: 1.1	Adipose visceral - Macrophages	Not detected	Not detected			Low region specificity	Detected in some
ADAMTS1	C3-C5, KIAA1346, METH1	ENSG00000154734	ADAM metallopeptidase with thrombospondin type 1 motif 1	Q9UHI8	21	26835755-26845409	Cancer-related genes, Plasma proteins, Predicted intracellular proteins, Predicted secreted proteins, Transporters		Heparin-binding, Hydrolase, Metalloprotease, Protease	Cancer-related genes	Evidence at protein level	Evidence at transcript level	Evidence at protein level	Evidence at protein level	Tissue enhanced	Detected in all		ovary: 300.2	Cell type enhanced	Detected in many		Adipocytes: 338.6;Endothelial cells: 410.5;Extravillous trophoblasts: 257.2;Fibroblasts: 251.9;Smooth muscle cells: 574.1	Low cancer specificity	Detected in all			Low region specificity	Detected in all			Group enriched	Detected in some	8	gdT-cell: 4.5;NK-cell: 6.6	Group enriched	Detected in many	56	NK-cells: 6.6;T-cells: 4.5	Low cancer specificity	Detected in many			Breast - Endothelial cells, Testis - Endothelial cells	Low region specificity	Detected in all			Region enriched	Detected in all
ADAMTS10	ADAM-TS10	ENSG00000142303	ADAM metallopeptidase with thrombospondin type 1 motif 10	Q9H324	19	8580240-8610735	Disease related genes, Human disease related genes, Predicted intracellular proteins, Predicted secreted proteins		Hydrolase, Metalloprotease, Protease	Disease variant, Dwarfism	Evidence at protein level	Evidence at transcript level	Evidence at protein level	Evidence at protein level	Low tissue specificity	Detected in many			Cell type enhanced	Detected in many		Astrocytes: 17.3;Excitatory neurons: 20.7;Inhibitory neurons: 19.1;Microglial cells: 29.5;Smooth muscle cells: 14.5	Low cancer specificity	Detected in all			Low region specificity	Detected in all			Not detected in immune cells	Not detected			Not detected	Not detected			Cancer enhanced	Detected in many		liver cancer: 7.5		Region enriched	Detected in many	5	cerebellum: 8.8	Low region specificity	Detected in all
ADAMTS12		ENSG00000151388	ADAM metallopeptidase with thrombospondin type 1 motif 12	P58397	5	33523535-33892019	Plasma proteins, Predicted secreted proteins		Hydrolase, Metalloprotease, Protease		Evidence at protein level	Evidence at transcript level	Evidence at protein level	Evidence at protein level	Low tissue specificity	Detected in many			Cell type enhanced	Detected in some		Endometrial stromal cells: 24.3;Fibroblasts: 18.2;Leydig cells: 23.6;Microglial cells: 69.8;Peritubular cells: 17.5;Sertoli cells: 24.5	Low cancer specificity	Detected in many			Low region specificity	Detected in many			Not detected in immune cells	Not detected			Not detected	Not detected			Cancer enhanced	Detected in many		Bile duct cancer: 70.1;testis cancer: 34.0	Breast - Adipocytes (Breast), Kidney - Fibroblasts, Liver - Hepatic stellate cells, Thyroid - Fibroblasts	Not detected	Not detected			Low region specificity	Detected in many
ADAMTS13	C9orf8, DKFZp434C2322, FLJ42993, MGC118899, MGC118900, TTP, vWF-CP, VWFCP	ENSG00000160323	ADAM metallopeptidase with thrombospondin type 1 motif 13	Q76LX8	9	133414358-133459402	Disease related genes, Enzymes, Human disease related genes, Plasma proteins, Potential drug targets, Predicted intracellular proteins, Predicted secreted proteins	Blood coagulation, Hemostasis	Hydrolase, Metalloprotease, Protease	Disease variant	Evidence at protein level	Evidence at transcript level	Evidence at protein level	Evidence at protein level	Tissue enhanced	Detected in many		liver: 62.2	Cell type enhanced	Detected in many		Astrocytes: 15.2;Early spermatids: 12.2;Excitatory neurons: 12.0;Inhibitory neurons: 11.9;Late spermatids: 19.2	Low cancer specificity	Detected in many			Low region specificity	Detected in all			Not detected in immune cells	Not detected			Not detected	Not detected			Low cancer specificity	Detected in many			Liver - Hepatic stellate cells, Testis - Late spermatids	Not detected	Not detected			Low region specificity	Detected in some
ADAMTS14		ENSG00000138316	ADAM metallopeptidase with thrombospondin type 1 motif 14	Q8WXS8	10	70672506-70762441	Cancer-related genes, Plasma proteins, Predicted secreted proteins	Collagen degradation	Hydrolase, Metalloprotease, Protease	Cancer-related genes	Evidence at protein level	Evidence at transcript level	Evidence at transcript level	Evidence at protein level	Tissue enhanced	Detected in some		gallbladder: 6.5;placenta: 7.3	Group enriched	Detected in some	10	Oligodendrocytes: 41.7;Paneth cells: 17.7	Low cancer specificity	Detected in many			Low region specificity	Detected in many			Not detected in immune cells	Not detected			Not detected	Not detected			Low cancer specificity	Detected in many				Not detected	Not detected			Low region specificity	Detected in all
ADAMTS15		ENSG00000166106	ADAM metallopeptidase with thrombospondin type 1 motif 15	Q8TE58	11	130448645-130476645	Predicted secreted proteins		Hydrolase, Metalloprotease, Protease		Evidence at protein level	Evidence at transcript level	Evidence at transcript level	Evidence at protein level	Tissue enhanced	Detected in many		adipose tissue: 24.5	Cell type enhanced	Detected in some		Adipocytes: 7.0;Endometrial stromal cells: 14.4;Fibroblasts: 6.2;Glandular and luminal cells: 6.3;Lymphatic endothelial cells: 7.7;Mesothelial cells: 16.7	Cancer enhanced	Detected in many		breast cancer: 13.2	Region enhanced	Detected in many		medulla oblongata: 8.8	Not detected in immune cells	Not detected			Not detected	Not detected			Low cancer specificity	Detected in many			Breast - Adipocytes (Breast)	Low region specificity	Detected in many			Low region specificity	Detected in many
ADAMTS16	ADAMTS16s	ENSG00000145536	ADAM metallopeptidase with thrombospondin type 1 motif 16	Q8TE57	5	5140330-5320304	Predicted secreted proteins		Hydrolase, Metalloprotease, Protease		Evidence at protein level	Evidence at transcript level	Evidence at transcript level	Evidence at protein level	Tissue enhanced	Detected in many		brain: 8.0;ovary: 23.4	Group enriched	Detected in some	4	Excitatory neurons: 43.2;Ovarian stromal cells: 15.1	Low cancer specificity	Detected in many			Low region specificity	Detected in all			Not detected in immune cells	Not detected			Not detected	Not detected			Low cancer specificity	Detected in many			Colon - Fibroblasts, Lung - Fibroblast_2, Skin - Fibroblast_1	Not detected	Not detected			Low region specificity	Detected in some
ADAMTS17	FLJ16363, FLJ32769	ENSG00000140470	ADAM metallopeptidase with thrombospondin type 1 motif 17	Q8TE56	15	99971437-100342005	Disease related genes, Human disease related genes, Predicted intracellular proteins, Predicted secreted proteins		Hydrolase, Metalloprotease, Protease	Deafness, Dwarfism	Evidence at protein level	Evidence at transcript level	Evidence at transcript level	Evidence at protein level	Tissue enhanced	Detected in many		lymphoid tissue: 10.4	Cell type enhanced	Detected in many		Astrocytes: 110.8;Early spermatids: 75.3;Inhibitory neurons: 266.3;Late spermatids: 113.2;Oligodendrocyte precursor cells: 316.5	Low cancer specificity	Detected in many			Low region specificity	Detected in all			Not detected in immune cells	Not detected			Not detected	Not detected			Cancer enhanced	Detected in some		Neuroblastoma: 6.0	Kidney - Ascending Loop of Henle cells, Testis - Late spermatids	Low region specificity	Detected in many			Low region specificity	Detected in many
ADAMTS18	ADAMTS21	ENSG00000140873	ADAM metallopeptidase with thrombospondin type 1 motif 18	Q8TE60	16	77247813-77435034	Cancer-related genes, Disease related genes, Human disease related genes, Predicted intracellular proteins, Predicted secreted proteins		Hydrolase, Metalloprotease, Protease	Cancer-related genes, Disease variant	Evidence at protein level	Evidence at transcript level	Evidence at protein level	Evidence at protein level	Group enriched	Detected in some	5	brain: 14.3;placenta: 19.9	Cell type enhanced	Detected in some		Adipocytes: 35.8;Muller glia cells: 10.3;Oligodendrocytes: 15.6;Oocytes: 15.4;Rod photoreceptor cells: 8.3;Serous glandular cells: 8.3	Low cancer specificity	Detected in single			Low region specificity	Detected in all			Not detected in immune cells	Not detected			Not detected	Not detected			Group enriched	Detected in some	6	liver cancer: 2.6;testis cancer: 9.8	Adipose visceral - Endothelial cells, Breast - Endothelial cells	Region enriched	Detected in single	5	cerebellum: 3.3	Low region specificity	Detected in all
ADAMTS19		ENSG00000145808	ADAM metallopeptidase with thrombospondin type 1 motif 19		5	129460281-129738683	Predicted secreted proteins				Evidence at transcript level	Evidence at transcript level			Group enriched	Detected in some	11	cervix: 9.8;endometrium 1: 9.5;placenta: 3.6;smooth muscle: 5.7	Group enriched	Detected in some	4	Excitatory neurons: 79.5;Inhibitory neurons: 75.8;Oligodendrocytes: 29.5	Cancer enhanced	Detected in some		endometrial cancer: 1.7;testis cancer: 1.2	Low region specificity	Detected in many			Not detected in immune cells	Not detected			Not detected	Not detected			Cancer enriched	Detected in some	5	Neuroblastoma: 7.7	Kidney - Podocytes	Region enriched	Detected in single	5	olfactory bulb: 2.6	Low region specificity	Detected in all
ADAMTS2	ADAM-TS2, ADAMTS-3, hPCPNI, NPI, PCINP	ENSG00000087116	ADAM metallopeptidase with thrombospondin type 1 motif 2	O95450	5	179110853-179345461	Disease related genes, Enzymes, Human disease related genes, Plasma proteins, Potential drug targets, Predicted secreted proteins	Collagen degradation	Hydrolase, Metalloprotease, Protease	Ehlers-Danlos syndrome	Evidence at protein level	Evidence at transcript level	Evidence at transcript level	Evidence at protein level	Low tissue specificity	Detected in many			Cell type enhanced	Detected in many		Endometrial stromal cells: 29.6;Fibroblasts: 35.1;Kupffer cells: 74.2;Macrophages: 19.6;Mesothelial cells: 22.3	Low cancer specificity	Detected in all			Low region specificity	Detected in all			Not detected in immune cells	Not detected			Not detected	Not detected			Low cancer specificity	Detected in many			Prostate - Fibroblasts, Skin - Fibroblast_2	Low region specificity	Detected in all			Low region specificity	Detected in many
ADAMTS20	GON-1	ENSG00000173157	ADAM metallopeptidase with thrombospondin type 1 motif 20	P59510	12	43353866-43552203	Cancer-related genes, Predicted intracellular proteins, Predicted secreted proteins		Hydrolase, Metalloprotease, Protease	Cancer-related genes	Evidence at protein level	Evidence at transcript level	Evidence at transcript level	Evidence at protein level	Not detected	Not detected			Group enriched	Detected in some	4	Bipolar cells: 4.6;Inhibitory neurons: 15.4;Oligodendrocyte precursor cells: 10.4	Not detected	Not detected			Group enriched	Detected in some	8	medulla oblongata: 3.6;pons: 6.7	Not detected in immune cells	Not detected			Not detected	Not detected			Cancer enhanced	Detected in some		Rhabdoid: 9.4	Testis - Spermatogonia	Low region specificity	Detected in all			Low region specificity	Detected in all
ADAMTS3	ADAMTS-4, KIAA0366	ENSG00000156140	ADAM metallopeptidase with thrombospondin type 1 motif 3	O15072	4	72280969-72569221	Cancer-related genes, Disease related genes, Human disease related genes, Predicted secreted proteins		Heparin-binding, Hydrolase, Metalloprotease, Protease	Cancer-related genes, Disease variant	Evidence at protein level	Evidence at transcript level	Evidence at protein level	Evidence at protein level	Tissue enhanced	Detected in many		retina: 8.1	Group enriched	Detected in many	4	Cone photoreceptor cells: 32.3;Excitatory neurons: 48.5;Leydig cells: 23.6;Mesothelial cells: 14.7;Rod photoreceptor cells: 28.6	Low cancer specificity	Detected in many			Low region specificity	Detected in many			Not detected in immune cells	Not detected			Not detected	Not detected			Cancer enhanced	Detected in many		Rhabdoid: 20.4	Adipose visceral - Mesothelial cells, Breast - Fibroblasts	Low region specificity	Detected in all			Low region specificity	Detected in many
ADAMTS4	ADAMTS-2, ADMP-1, KIAA0688	ENSG00000158859	ADAM metallopeptidase with thrombospondin type 1 motif 4	O75173	1	161184302-161199054	Cancer-related genes, Enzymes, Predicted intracellular proteins, Predicted membrane proteins, Predicted secreted proteins, Transporters		Hydrolase, Metalloprotease, Protease	Cancer-related genes	Evidence at protein level	Evidence at protein level	Evidence at protein level	Evidence at protein level	Tissue enhanced	Detected in many		adipose tissue: 113.0;ovary: 92.8	Cell type enhanced	Detected in many		Adipocytes: 76.5;Endothelial cells: 119.2;Fibroblasts: 76.3;Lymphatic endothelial cells: 41.4;Oligodendrocytes: 52.1;Smooth muscle cells: 203.5	Low cancer specificity	Detected in all			Low region specificity	Detected in all			Immune cell enriched	Detected in single	10	plasmacytoid DC: 4.4	Lineage enriched	Detected in single	10	dendritic cells: 4.4	Cancer enhanced	Detected in some		Bone cancer: 8.1;skin cancer: 5.6	Breast - Endothelial cells, Colon - Neutrophils	Low region specificity	Detected in all			Low region specificity	Detected in all
ADAMTS5	ADAMTS11, ADMP-2	ENSG00000154736	ADAM metallopeptidase with thrombospondin type 1 motif 5	Q9UNA0	21	26917922-26967088	Cancer-related genes, Predicted secreted proteins		Hydrolase, Metalloprotease, Protease	Cancer-related genes	Evidence at protein level	Evidence at protein level	Evidence at protein level	Evidence at protein level	Tissue enhanced	Detected in many		ovary: 24.6;placenta: 25.3	Cell type enhanced	Detected in many		Breast myoepithelial cells: 48.3;Endometrial stromal cells: 86.2;Fibroblasts: 82.8;Leydig cells: 61.8;Ovarian stromal cells: 57.3;Smooth muscle cells: 51.7	Low cancer specificity	Detected in many			Low region specificity	Detected in many			Not detected in immune cells	Not detected			Not detected	Not detected			Cancer enhanced	Detected in some		Sarcoma: 6.8;thyroid cancer: 4.9	Liver - Hepatic stellate cells	Low region specificity	Detected in some			Low region specificity	Detected in many
ADAMTS6	ADAM-TS6	ENSG00000049192	ADAM metallopeptidase with thrombospondin type 1 motif 6	Q9UKP5	5	65148738-65481920	Cancer-related genes, Predicted secreted proteins		Hydrolase, Metalloprotease, Protease	Cancer-related genes	Evidence at protein level	Evidence at protein level	Evidence at transcript level	Evidence at protein level	Tissue enhanced	Detected in some		placenta: 1.8	Cell type enhanced	Detected in many		Cytotrophoblasts: 33.9;Inhibitory neurons: 60.6;Lymphatic endothelial cells: 73.5;Oligodendrocyte precursor cells: 131.1	Low cancer specificity	Detected in some			Low region specificity	Detected in some			Immune cell enhanced	Detected in some		memory B-cell: 2.1;naive B-cell: 1.3	Lineage enhanced	Detected in single		B-cells: 2.1	Low cancer specificity	Detected in many			Testis - Early spermatids	Not detected	Not detected			Low region specificity	Detected in all
ADAMTS7	ADAM-TS7, DKFZp434H204	ENSG00000136378	ADAM metallopeptidase with thrombospondin type 1 motif 7	Q9UKP4	15	78759206-78811464	Plasma proteins, Predicted secreted proteins		Hydrolase, Metalloprotease, Protease		Evidence at protein level	Evidence at protein level	Evidence at protein level	Evidence at protein level	Tissue enriched	Detected in many	4	heart muscle: 29.6	Cell type enhanced	Detected in some		Adipocytes: 6.1;Endometrial stromal cells: 6.5;granulocytes: 10.4;Mesothelial cells: 7.3;Oligodendrocyte precursor cells: 9.0;Schwann cells: 9.0	Low cancer specificity	Detected in many			Low region specificity	Detected in many			Not detected in immune cells	Not detected			Not detected	Not detected			Cancer enhanced	Detected in many		Neuroblastoma: 16.4	Colon - Enteric glia cells, Skeletal muscle - Fibroblasts, Stomach - Fibroblasts	Not detected	Not detected			Low region specificity	Detected in some
ADAMTS8	ADAM-TS8, FLJ41712, METH2	ENSG00000134917	ADAM metallopeptidase with thrombospondin type 1 motif 8	Q9UP79	11	130404923-130428609	Cancer-related genes, Plasma proteins, Predicted secreted proteins		Heparin-binding, Hydrolase, Metalloprotease, Protease	Cancer-related genes	Evidence at protein level	Evidence at transcript level	Evidence at transcript level	Evidence at protein level	Tissue enhanced	Detected in many		lung: 26.7	Cell type enhanced	Detected in some		Endometrial stromal cells: 32.0;Fibroblasts: 18.0;Glandular and luminal cells: 27.0;Schwann cells: 9.6;Smooth muscle cells: 11.9	Cancer enhanced	Detected in many		endometrial cancer: 5.7	Low region specificity	Detected in many			Not detected in immune cells	Not detected			Not detected	Not detected			Cancer enriched	Detected in some	5	Adrenocortical cancer: 6.7		Low region specificity	Detected in many			Low region specificity	Detected in many
ADAMTS9	KIAA1312	ENSG00000163638	ADAM metallopeptidase with thrombospondin type 1 motif 9	Q9P2N4	3	64515654-64688000	Cancer-related genes, Human disease related genes, Plasma proteins, Predicted intracellular proteins, Predicted secreted proteins	ER-Golgi transport, Protein transport, Transport	Hydrolase, Metalloprotease, Protease	Cancer-related genes	Evidence at protein level	Evidence at protein level	Evidence at protein level	Evidence at protein level	Tissue enhanced	Detected in many		adipose tissue: 39.8	Cell type enhanced	Detected in many		Adipocytes: 159.7;Astrocytes: 79.9;Endometrial stromal cells: 165.1;Endothelial cells: 174.4;Mesothelial cells: 119.2;Smooth muscle cells: 65.7	Low cancer specificity	Detected in all			Low region specificity	Detected in all			Not detected in immune cells	Not detected			Not detected	Not detected			Cancer enhanced	Detected in many		Neuroblastoma: 45.5;testis cancer: 37.3	Breast - Endothelial cells, Heart muscle - Endothelial cells	Low region specificity	Detected in many			Low region specificity	Detected in all
ADAMTSL1	ADAMTSR1, C9orf94, FLJ35283	ENSG00000178031	ADAMTS like 1	Q8N6G6	9	17906563-18910950	Predicted intracellular proteins, Predicted secreted proteins		Hydrolase		Evidence at protein level	Evidence at transcript level	Evidence at protein level	Evidence at protein level	Tissue enhanced	Detected in many		endometrium 1: 12.9;smooth muscle: 10.8	Cell type enriched	Detected in some	6	Excitatory neurons: 237.1	Cancer enhanced	Detected in many		prostate cancer: 2.6	Low region specificity	Detected in all			Not detected in immune cells	Not detected			Not detected	Not detected			Cancer enhanced	Detected in many		Brain cancer: 15.5;Sarcoma: 18.9	Breast - Fibroblasts, Liver - Hepatic stellate cells, Lung - Fibroblast_2, Skeletal muscle - Fibroblasts, Skin - Fibroblast_2, Stomach - Fibroblasts, Thyroid - Fibroblasts	Low region specificity	Detected in many			Low region specificity	Detected in all
ADAMTSL2	KIAA0605	ENSG00000197859	ADAMTS like 2	Q86TH1	9	133532164-133575519	Disease related genes, Human disease related genes, Plasma proteins, Predicted intracellular proteins, Predicted secreted proteins			Disease variant, Dwarfism	Evidence at protein level	Evidence at transcript level	Evidence at protein level	Evidence at protein level	Tissue enhanced	Detected in many		heart muscle: 70.8;liver: 35.0	Cell type enhanced	Detected in many		Distal tubular cells: 9.2;Fibroblasts: 9.2;Microglial cells: 11.6	Low cancer specificity	Detected in all			Low region specificity	Detected in all			Not detected in immune cells	Not detected			Not detected	Not detected			Cancer enhanced	Detected in some		Neuroblastoma: 4.5	Heart muscle - Fibroblasts, Kidney - Fibroblasts, Liver - Hepatic stellate cells	Low region specificity	Detected in many			Low region specificity	Detected in all
ADAMTSL3	KIAA1233, punctin-2	ENSG00000156218	ADAMTS like 3	P82987	15	83654088-84039842	Predicted secreted proteins				Evidence at protein level	Evidence at transcript level	Evidence at protein level	Evidence at protein level	Low tissue specificity	Detected in many			Cell type enhanced	Detected in many		Astrocytes: 82.1;Excitatory neurons: 30.1;Inhibitory neurons: 87.4;Leydig cells: 47.3;Oligodendrocytes: 70.1	Low cancer specificity	Detected in many			Low region specificity	Detected in all			Not detected in immune cells	Not detected			Not detected	Not detected			Cancer enhanced	Detected in some		Kidney cancer: 7.5	Kidney - Fibroblasts, Liver - Hepatocytes, Skeletal muscle - Fibroblasts, Thyroid - Fibroblasts	Low region specificity	Detected in many			Low region specificity	Detected in all
ADAMTSL4	DKFZP434K1772, TSRC1	ENSG00000143382	ADAMTS like 4	Q6UY14	1	150549369-150560937	Disease related genes, Human disease related genes, Predicted secreted proteins	Apoptosis			Evidence at protein level	Evidence at protein level	Evidence at protein level	Evidence at protein level	Low tissue specificity	Detected in many			Cell type enhanced	Detected in many		Cytotrophoblasts: 143.9;Endometrial stromal cells: 36.6;Extravillous trophoblasts: 44.7;Skeletal myocytes: 50.7;Syncytiotrophoblasts: 93.3	Low cancer specificity	Detected in all			Low region specificity	Detected in all			Immune cell enhanced	Detected in single		non-classical monocyte: 1.3	Low lineage specificity	Detected in single			Cancer enhanced	Detected in all		Bladder cancer: 39.1	Prostate - Fibroblasts	Low region specificity	Detected in all			Low region specificity	Detected in many
ADAMTSL5	THSD6	ENSG00000185761	ADAMTS like 5		19	1505022-1513604	Predicted intracellular proteins, Predicted secreted proteins				Evidence at protein level	Evidence at protein level			Tissue enhanced	Detected in many		cervix: 31.9	Cell type enhanced	Detected in many		Basal squamous epithelial cells: 8.9;Leydig cells: 19.9;Peritubular cells: 17.9;Proximal enterocytes: 11.3;Sertoli cells: 10.9	Low cancer specificity	Detected in many			Low region specificity	Detected in all			Low immune cell specificity	Detected in some			Low lineage specificity	Detected in single			Low cancer specificity	Detected in many			Adipose subcutaneous - Smooth muscle cells, Breast - Breast glandular cells, Skeletal muscle - Skeletal myocytes, Thyroid - Fibroblasts	Low region specificity	Detected in many			Low region specificity	Detected in many
ADCK1	FLJ39600	ENSG00000063761	AarF domain containing kinase 1	Q86TW2	14	77800109-77935014	Enzymes, Predicted secreted proteins		Kinase, Serine/threonine-protein kinase, Transferase		Evidence at protein level	Evidence at protein level	Evidence at protein level	Evidence at protein level	Low tissue specificity	Detected in all			Cell type enhanced	Detected in many		Oligodendrocytes: 27.0	Low cancer specificity	Detected in all			Low region specificity	Detected in all			Low immune cell specificity	Detected in many			Low lineage specificity	Detected in all			Low cancer specificity	Detected in all			Heart muscle - Cardiomyocytes	Low region specificity	Detected in all			Low region specificity	Detected in all
ADCYAP1	PACAP	ENSG00000141433	Adenylate cyclase activating polypeptide 1	P18509	18	904871-912172	Predicted secreted proteins	Neurogenesis	Hormone		Evidence at protein level	Evidence at protein level	Evidence at protein level	Evidence at protein level	Tissue enhanced	Detected in many		brain: 12.0;lymphoid tissue: 10.6	Group enriched	Detected in some	15	granulocytes: 324.1;Pancreatic endocrine cells: 91.7	Cancer enhanced	Detected in some		pancreatic cancer: 3.2	Low region specificity	Detected in all			Not detected in immune cells	Not detected			Not detected	Not detected			Cancer enhanced	Detected in some		Neuroblastoma: 17.8;Rhabdoid: 20.7;thyroid cancer: 10.7	Colon - Colon enteroendocrine cells, Pancreas - Beta cells	Low region specificity	Detected in all			Low region specificity	Detected in many
ADGRB1	BAI1	ENSG00000181790	Adhesion G protein-coupled receptor B1	O14514	8	142449430-142545009	Cancer-related genes, G-protein coupled receptors, Plasma proteins, Predicted membrane proteins, Predicted secreted proteins	Immunity, Innate immunity, Myogenesis, Neurogenesis, Phagocytosis	G-protein coupled receptor, Receptor, Transducer	Cancer-related genes	Evidence at protein level	Evidence at transcript level	Evidence at protein level	Evidence at protein level	Tissue enriched	Detected in many	7	brain: 46.9	Cell type enhanced	Detected in some		Astrocytes: 55.7;Bipolar cells: 24.0;Excitatory neurons: 45.9;Horizontal cells: 46.6;Inhibitory neurons: 36.4;Oligodendrocyte precursor cells: 66.5	Cancer enriched	Detected in many	5	glioma: 11.3	Low region specificity	Detected in all			Not detected in immune cells	Not detected			Not detected	Not detected			Low cancer specificity	Detected in many				Low region specificity	Detected in all			Low region specificity	Detected in all
ADGRE3	EMR3	ENSG00000131355	Adhesion G protein-coupled receptor E3	Q9BY15	19	14619117-14690027	G-protein coupled receptors, Predicted membrane proteins, Predicted secreted proteins		G-protein coupled receptor, Receptor, Transducer		Evidence at protein level	Evidence at transcript level	Evidence at transcript level	Evidence at protein level	Tissue enhanced	Detected in some		bone marrow: 3.1;lymphoid tissue: 5.9	Cell type enhanced	Detected in some		Macrophages: 7.7;Microglial cells: 3.6;monocytes: 21.0;Mucus glandular cells: 3.8	Not detected	Not detected			Region enhanced	Detected in single		cerebral cortex: 1.1	Group enriched	Detected in many	7	basophil: 282.8;eosinophil: 510.3;neutrophil: 491.6	Lineage enriched	Detected in many	8	granulocytes: 510.3	Cancer enriched	Detected in single	7	Leukemia: 1.0	Adipose visceral - Neutrophils, Stomach - Neutrophils					Not detected	Not detected
ADGRE5	CD97, TM7LN1	ENSG00000123146	Adhesion G protein-coupled receptor E5	P48960	19	14380501-14408725	CD markers, G-protein coupled receptors, Predicted intracellular proteins, Predicted membrane proteins, Predicted secreted proteins, Transporters	Cell adhesion	G-protein coupled receptor, Receptor, Transducer		Evidence at protein level	Evidence at protein level	Evidence at protein level	Evidence at protein level	Tissue enhanced	Detected in many		bone marrow: 209.5	Cell type enhanced	Detected in many		dendritic cells: 152.0;monocytes: 445.8;NK-cells: 300.7;T-cells: 188.2	Low cancer specificity	Detected in all			Low region specificity	Detected in all			Low immune cell specificity	Detected in all			Low lineage specificity	Detected in all			Low cancer specificity	Detected in all			Adipose subcutaneous - Adipose progenitor cells	Low region specificity	Detected in all			Low region specificity	Detected in all
ADGRF1	GPR110, hGPCR36, PGR19	ENSG00000153292	Adhesion G protein-coupled receptor F1	Q5T601	6	46997708-47042350	G-protein coupled receptors, Predicted membrane proteins, Predicted secreted proteins		G-protein coupled receptor, Receptor, Transducer		Evidence at protein level	Evidence at transcript level	Evidence at protein level	Evidence at protein level	Group enriched	Detected in many	4	esophagus: 17.0;kidney: 19.7;urinary bladder: 41.0	Cell type enhanced	Detected in many		Basal respiratory cells: 62.2;Ciliated cells: 66.8;Club cells: 124.5;Collecting duct cells: 101.1;Glandular and luminal cells: 55.9;Ionocytes: 157.6	Low cancer specificity	Detected in many			Not detected	Not detected			Not detected in immune cells	Not detected			Not detected	Not detected			Cancer enhanced	Detected in many		pancreatic cancer: 62.2	Lung - Alveolar cells type 2, Pancreas - Ductal cells, Prostate - Urothelial cells, Stomach - Gastric mucous cells, Testis - Sertoli cells	Not detected	Not detected			Not detected	Not detected
ADGRG1	GPR56, TM7LN4, TM7XN1	ENSG00000205336	Adhesion G protein-coupled receptor G1	Q9Y653	16	57610652-57665580	Disease related genes, G-protein coupled receptors, Human disease related genes, Potential drug targets, Predicted intracellular proteins, Predicted membrane proteins, Predicted secreted proteins	Cell adhesion, Differentiation, Neurogenesis	Developmental protein, G-protein coupled receptor, Heparin-binding, Receptor, Transducer	Disease variant	Evidence at protein level	Evidence at transcript level	Evidence at protein level	Evidence at protein level	Tissue enhanced	Detected in all		thyroid gland: 209.8	Cell type enhanced	Detected in many		Cytotrophoblasts: 220.3;Melanocytes: 140.9;NK-cells: 180.6;Syncytiotrophoblasts: 178.3	Low cancer specificity	Detected in all			Low region specificity	Detected in all			Immune cell enhanced	Detected in many		gdT-cell: 160.5	Lineage enriched	Detected in many	5	T-cells: 160.5	Low cancer specificity	Detected in all			Adipose visceral - Endothelial cells, Colon - Endothelial cells, Heart muscle - Endothelial cells, Prostate - Prostate basal glandular cells, Skeletal muscle - Endothelial cells, Testis - Sertoli cells	Low region specificity	Detected in all			Low region specificity	Detected in all
ADIPOQ	ACDC, ACRP30, adiponectin, apM1, GBP28	ENSG00000181092	Adiponectin, C1Q and collagen domain containing	Q15848	3	186842704-186858463	Candidate cardiovascular disease genes, Disease related genes, Human disease related genes, Plasma proteins, Potential drug targets, Predicted secreted proteins, Transporters		Hormone	Diabetes mellitus, Disease variant, Obesity	Evidence at protein level	Evidence at protein level	Evidence at protein level	Evidence at protein level	Group enriched	Detected in many	28	adipose tissue: 866.9;breast: 241.0	Cell type enhanced	Detected in some		Breast myoepithelial cells: 1.5;Cone photoreceptor cells: 1.7;Smooth muscle cells: 1.5	Group enriched	Detected in some	8	breast cancer: 6.5;pancreatic cancer: 1.9	Low region specificity	Detected in all			Not detected in immune cells	Not detected			Not detected	Not detected			Not detected	Not detected			Adipose subcutaneous - Adipocytes (Subcutaneous), Adipose visceral - Adipocytes (Visceral), Breast - Adipocytes (Breast), Skin - Adipocytes (Skin)	Not detected	Not detected			Low region specificity	Detected in all
ADM	AM	ENSG00000148926	Adrenomedullin	P35318	11	10305073-10307397	Cancer-related genes, Plasma proteins, Predicted intracellular proteins, Predicted secreted proteins		Hormone	Cancer-related genes	Evidence at protein level	Evidence at transcript level	Evidence at protein level	Evidence at protein level	Tissue enhanced	Detected in all		adipose tissue: 329.3	Group enriched	Detected in many	4	Extravillous trophoblasts: 1411.0;Syncytiotrophoblasts: 1281.8	Low cancer specificity	Detected in all			Low region specificity	Detected in all			Immune cell enriched	Detected in some	18	neutrophil: 243.4	Lineage enriched	Detected in many	18	granulocytes: 243.4	Low cancer specificity	Detected in all			Testis - Endothelial cells	Low region specificity	Detected in all			Low region specificity	Detected in many
ADM2	AM2, FLJ21135	ENSG00000128165	Adrenomedullin 2	Q7Z4H4	22	50481543-50486440	Predicted secreted proteins		Hormone		Evidence at protein level	Evidence at transcript level	Evidence at protein level	Evidence at protein level	Tissue enhanced	Detected in many		kidney: 8.1;pancreas: 15.0;thyroid gland: 11.2	Cell type enhanced	Detected in some		Exocrine glandular cells: 12.4;Intestinal goblet cells: 7.4;Plasma cells: 9.1;Proximal enterocytes: 5.8;Proximal tubular cells: 25.0	Low cancer specificity	Detected in many			Low region specificity	Detected in many			Not detected in immune cells	Not detected			Not detected	Not detected			Cancer enhanced	Detected in all		Myeloma: 22.0	Kidney - Proximal tubular cells, Kidney - Proximal tubular cells, Prostate - Prostate glandular cells	Not detected	Not detected			Not detected	Not detected
ADM5	AM5, C19orf76	ENSG00000224420	Adrenomedullin 5 (putative)	C9JUS6	19	49689594-49690575	Predicted secreted proteins				Evidence at transcript level	Evidence at transcript level	Evidence at transcript level	Evidence at transcript level	Low tissue specificity	Detected in many			Group enriched	Detected in many	6	Adipocytes: 37.1;Endothelial cells: 46.9	Low cancer specificity	Detected in many			Low region specificity	Detected in all			Not detected in immune cells	Not detected			Not detected	Not detected			Low cancer specificity	Detected in many			Colon - Endothelial cells
AEBP1	ACLP	ENSG00000106624	AE binding protein 1	Q8IUX7	7	44104345-44114562	Disease related genes, Enzymes, Human disease related genes, Potential drug targets, Predicted intracellular proteins, Predicted secreted proteins	Transcription, Transcription regulation	Calmodulin-binding, DNA-binding, Repressor	Disease variant, Ehlers-Danlos syndrome	Evidence at protein level	Evidence at protein level	Evidence at protein level	Evidence at protein level	Low tissue specificity	Detected in all			Cell type enhanced	Detected in many		Fibroblasts: 277.4;Leydig cells: 148.2;Melanocytes: 115.1;Mesothelial cells: 112.7;Ovarian stromal cells: 158.2;Peritubular cells: 480.3;Smooth muscle cells: 212.0	Low cancer specificity	Detected in all			Low region specificity	Detected in all			Immune cell enriched	Detected in some	5	plasmacytoid DC: 7.6	Lineage enriched	Detected in many	5	dendritic cells: 7.6	Cancer enhanced	Detected in many		skin cancer: 76.4	Adipose visceral - Adipose progenitor cells, Breast - Fibroblasts, Heart muscle - Fibroblasts, Kidney - Fibroblasts	Low region specificity	Detected in all			Region enhanced	Detected in all
AFM	ALB2, ALBA	ENSG00000079557	Afamin	P43652	4	73481745-73504001	Plasma proteins, Predicted secreted proteins	Protein transport, Transport			Evidence at protein level	Evidence at protein level	Evidence at protein level	Evidence at protein level	Tissue enriched	Detected in some	12	liver: 932.0	Cell type enriched	Detected in some	8	Hepatocytes: 294.0	Cancer enriched	Detected in single	167	liver cancer: 62.0	Not detected	Not detected			Not detected in immune cells	Not detected			Not detected	Not detected			Not detected	Not detected			Kidney - Proximal tubular cells, Liver - Hepatocytes	Not detected	Not detected			Low region specificity	Detected in many
AFP	FETA, HPAFP	ENSG00000081051	Alpha fetoprotein	P02771	4	73431138-73456174	Cancer-related genes, Disease related genes, Plasma proteins, Predicted secreted proteins			Cancer-related genes	Evidence at protein level	Evidence at protein level	Evidence at protein level	Evidence at protein level	Tissue enriched	Detected in single	10	liver: 3.6	Group enriched	Detected in some	7	Extravillous trophoblasts: 87.4;Hepatocytes: 131.6;Proximal tubular cells: 124.1	Cancer enriched	Detected in some	4	liver cancer: 208.8	Not detected	Not detected			Not detected in immune cells	Not detected			Not detected	Not detected			Cancer enriched	Detected in some	4	liver cancer: 642.2	Kidney - Proximal tubular cells, Liver - Hepatocytes	Not detected	Not detected			Not detected	Not detected
AGER	RAGE, SCARJ1, sRAGE	ENSG00000204305	Advanced glycosylation end-product specific receptor	Q15109	6	32180968-32184322	Cancer-related genes, Plasma proteins, Predicted membrane proteins, Predicted secreted proteins, Transporters	Inflammatory response		Cancer-related genes	Evidence at protein level	Evidence at protein level	Evidence at protein level	Evidence at protein level	Tissue enriched	Detected in many	19	lung: 704.7	Cell type enriched	Detected in many	21	Alveolar cells type 1: 2481.0	Cancer enhanced	Detected in all		lung cancer: 27.2;thyroid cancer: 20.9	Not detected	Not detected			Not detected in immune cells	Not detected			Not detected	Not detected			Cancer enhanced	Detected in some		Kidney cancer: 2.2	Lung - Alveolar cells type 1	Low region specificity	Detected in some			Not detected	Not detected
AGGF1	FLJ10283, GPATC7, GPATCH7, HSU84971, VG5Q	ENSG00000164252	Angiogenic factor with G-patch and FHA domains 1	Q8N302	5	77029251-77065234	Disease related genes, Predicted intracellular proteins, Predicted secreted proteins	Angiogenesis, Differentiation	Developmental protein	Disease variant	Evidence at protein level	Evidence at transcript level	Evidence at protein level	Evidence at protein level	Low tissue specificity	Detected in all			Low cell type specificity	Detected in all			Low cancer specificity	Detected in all			Low region specificity	Detected in all			Low immune cell specificity	Detected in all			Low lineage specificity	Detected in all			Low cancer specificity	Detected in all			Testis - Spermatocytes, Testis - Spermatogonia, Thyroid - Thyroid glandular cells	Low region specificity	Detected in all			Low region specificity	Detected in all
AGRN	AGRIN	ENSG00000188157	Agrin	O00468	1	1020120-1056118	Disease related genes, Human disease related genes, Plasma proteins, Potential drug targets, Predicted intracellular proteins, Predicted secreted proteins, Transporters	Differentiation	Developmental protein	Congenital myasthenic syndrome, Disease variant	Evidence at protein level	Evidence at transcript level	Evidence at protein level	Evidence at protein level	Low tissue specificity	Detected in many			Cell type enhanced	Detected in many		Basal respiratory cells: 63.7;Collecting duct cells: 89.5;Ductal cells: 62.4	Low cancer specificity	Detected in all			Low region specificity	Detected in all			Not detected in immune cells	Not detected			Not detected	Not detected			Low cancer specificity	Detected in all			Skeletal muscle - Fibroblasts	Low region specificity	Detected in all			Low region specificity	Detected in all
AGRP	Agrt, ART, ASIP2	ENSG00000159723	Agouti related neuropeptide	O00253	16	67482571-67483547	Disease related genes, Human disease related genes, Plasma proteins, Predicted secreted proteins			Disease variant, Obesity	Evidence at protein level	Evidence at protein level	Evidence at protein level	Evidence at protein level	Group enriched	Detected in some	7	adrenal gland: 12.0;brain: 23.0;epididymis: 36.2	Group enriched	Detected in some	4	Distal tubular cells: 6.1;Hofbauer cells: 8.0;Leydig cells: 3.0;Macrophages: 5.4;Peritubular cells: 2.8	Low cancer specificity	Detected in single			Region enriched	Detected in all	30	hypothalamus: 255.7	Low immune cell specificity	Detected in some			Low lineage specificity	Detected in single			Cancer enhanced	Detected in some		Leukemia: 1.1;lymphoma: 1.3	Lung - Macrophages	Region enriched	Detected in single	16	hypothalamus: 16.0	Region enhanced	Detected in single
AGT	SERPINA8	ENSG00000135744	Angiotensinogen	P01019	1	230690776-230745576	Candidate cardiovascular disease genes, Disease related genes, Human disease related genes, Metabolic proteins, Plasma proteins, Predicted secreted proteins		Vasoactive, Vasoconstrictor	Disease variant	Evidence at protein level	Evidence at protein level	Evidence at protein level	Evidence at protein level	Tissue enriched	Detected in many	6	liver: 1563.6	Group enriched	Detected in many	4	Cholangiocytes: 984.4;Hepatocytes: 1899.1	Cancer enriched	Detected in all	4	liver cancer: 1163.4	Low region specificity	Detected in all			Not detected in immune cells	Not detected			Not detected	Not detected			Cancer enriched	Detected in many	6	liver cancer: 204.0	Kidney - Proximal tubular cells, Liver - Hepatocytes, Testis - Late spermatids	Low region specificity	Detected in all			Low region specificity	Detected in all
AHSG	A2HS, FETUA, HSGA	ENSG00000145192	Alpha 2-HS glycoprotein	P02765	3	186613060-186621318	Cancer-related genes, Disease related genes, Human disease related genes, Plasma proteins, Predicted secreted proteins	Mineral balance		Cancer-related genes, Disease variant, Hypotrichosis, Intellectual disability	Evidence at protein level	Evidence at protein level	Evidence at protein level	Evidence at protein level	Tissue enriched	Detected in some	4328	liver: 5638.7	Cell type enriched	Detected in some	14	Hepatocytes: 1120.0	Cancer enriched	Detected in some	284	liver cancer: 1231.6	Not detected	Not detected			Not detected in immune cells	Not detected			Not detected	Not detected			Cancer enriched	Detected in some	18	liver cancer: 479.5	Liver - Hepatocytes, Testis - Late spermatids	Not detected	Not detected			Not detected	Not detected
AIMP1	EMAP-2, EMAPII, p43, SCYE1	ENSG00000164022	Aminoacyl tRNA synthetase complex interacting multifunctional protein 1	Q12904	4	106315544-106349456	Disease related genes, Human disease related genes, Predicted intracellular proteins, Predicted secreted proteins	Angiogenesis, Apoptosis, Inflammatory response, Protein biosynthesis	Cytokine, RNA-binding, tRNA-binding	Leukodystrophy	Evidence at protein level	Evidence at protein level	Evidence at protein level	Evidence at protein level	Low tissue specificity	Detected in all			Low cell type specificity	Detected in all			Low cancer specificity	Detected in all			Low region specificity	Detected in all			Low immune cell specificity	Detected in all			Low lineage specificity	Detected in all			Low cancer specificity	Detected in all				Low region specificity	Detected in all			Low region specificity	Detected in all
AKR1B10	AKR1B11, AKR1B12, ALDRLn, ARL-1, ARL1, HIS, HSI	ENSG00000198074	Aldo-keto reductase family 1 member B10	O60218	7	134527567-134541412	Enzymes, Metabolic proteins, Predicted intracellular proteins, Predicted secreted proteins	Lipid metabolism	Oxidoreductase		Evidence at protein level	Evidence at protein level	Evidence at protein level	Evidence at protein level	Tissue enhanced	Detected in many		esophagus: 218.2;intestine: 597.0;stomach 1: 421.1	Cell type enhanced	Detected in many		Basal keratinocytes: 383.9;Cholangiocytes: 194.6;Distal enterocytes: 223.5;Gastric mucus-secreting cells: 493.5;Proximal enterocytes: 367.6;Suprabasal keratinocytes: 535.7	Cancer enhanced	Detected in many		liver cancer: 353.4	Low region specificity	Detected in many			Not detected in immune cells	Not detected			Not detected	Not detected			Cancer enriched	Detected in many	4	Gallbladder cancer: 2714.5	Colon - Colon enterocytes, Pancreas - Ductal cells, Stomach - Gastric mucous cells	Low region specificity	Detected in all
ALB		ENSG00000163631	Albumin	P02768	4	73397114-73421482	Cancer-related genes, Candidate cardiovascular disease genes, Disease related genes, FDA approved drug targets, Metabolic proteins, Plasma proteins, Predicted intracellular proteins, Predicted secreted proteins			Cancer-related genes, Disease variant, FDA approved drug targets	Evidence at protein level	Evidence at protein level	Evidence at protein level	Evidence at protein level	Tissue enriched	Detected in many	136	liver: 205952.1	Cell type enriched	Detected in many	4	Hepatocytes: 59612.0	Cancer enriched	Detected in many	384	liver cancer: 14213.7	Low region specificity	Detected in many			Not detected in immune cells	Not detected			Not detected	Not detected			Cancer enriched	Detected in many	24	liver cancer: 1846.4	Kidney - Proximal tubular cells, Liver - Hepatocytes	Not detected	Not detected			Low region specificity	Detected in all
ALCAM	CD166, MEMD	ENSG00000170017	Activated leukocyte cell adhesion molecule	Q13740	3	105366909-105576900	Cancer-related genes, CD markers, Plasma proteins, Predicted membrane proteins, Predicted secreted proteins, Transporters	Adaptive immunity, Cell adhesion, Immunity		Cancer-related genes	Evidence at protein level	Evidence at protein level	Evidence at protein level	Evidence at protein level	Tissue enriched	Detected in many	5	parathyroid gland: 424.3	Cell type enhanced	Detected in many		Alveolar cells type 1: 292.6;Oligodendrocyte precursor cells: 638.2;Oligodendrocytes: 913.2	Low cancer specificity	Detected in all			Low region specificity	Detected in all			Immune cell enhanced	Detected in many		myeloid DC: 29.6	Lineage enriched	Detected in many	6	dendritic cells: 29.6	Low cancer specificity	Detected in all			Breast - Breast glandular cells, Colon - Enteric glia cells, Liver - Hepatocytes, Skin - Sebaceous gland cells	Low region specificity	Detected in all			Low region specificity	Detected in all
ALKAL1	AUGB, FAM150A, UNQ9433	ENSG00000196711	ALK and LTK ligand 1	Q6UXT8	8	52534037-52565430	Predicted secreted proteins		Cytokine		Evidence at protein level	Evidence at transcript level	Evidence at protein level	Evidence at protein level	Tissue enhanced	Detected in some		gallbladder: 2.3;thyroid gland: 2.3;urinary bladder: 1.5	Cell type enhanced	Detected in some		Cholangiocytes: 13.4;Distal tubular cells: 3.1;Mucus glandular cells: 3.4;Oocytes: 5.1;Paneth cells: 3.0;Salivary duct cells: 3.7;Secretory cells: 2.8	Cancer enhanced	Detected in many		thyroid cancer: 2.8	Low region specificity	Detected in some			Not detected in immune cells	Not detected			Not detected	Not detected			Cancer enhanced	Detected in single		lung cancer: 2.0	Liver - Cholangiocyte, Testis - Spermatogonia, Thyroid - Thyroid glandular cells	Not detected	Not detected			Low region specificity	Detected in all
ALKAL2	AUGA, FAM150B	ENSG00000189292	ALK and LTK ligand 2	Q6UX46	2	279558-288851	Predicted intracellular proteins, Predicted secreted proteins		Cytokine		Evidence at protein level	Evidence at transcript level	Evidence at protein level	Evidence at protein level	Tissue enhanced	Detected in many		adrenal gland: 198.9	Cell type enhanced	Detected in many		Cholangiocytes: 122.1;Glandular and luminal cells: 49.5;Granulosa cells: 154.5;Ovarian stromal cells: 60.3;Spermatocytes: 52.1	Cancer enhanced	Detected in many		renal cancer: 5.7	Low region specificity	Detected in all			Not detected in immune cells	Not detected			Not detected	Not detected			Cancer enhanced	Detected in some		Leukemia: 5.7;lymphoma: 14.9	Kidney - Proximal tubular cells, Liver - Cholangiocyte, Skeletal muscle - Smooth muscle cells	Low region specificity	Detected in some			Group enriched	Detected in many
AMBN		ENSG00000178522	Ameloblastin	Q9NP70	4	70592256-70607288	Disease related genes, Human disease related genes, Predicted secreted proteins	Biomineralization		Amelogenesis imperfecta	Evidence at protein level	Evidence at transcript level	Evidence at protein level	Evidence at protein level	Tissue enhanced	Detected in single		brain: 2.8	Cell type enhanced	Detected in single		Microglial cells: 1.8	Group enriched	Detected in some	7	cervical cancer: 2.6;endometrial cancer: 2.9	Region enhanced	Detected in single		basal ganglia: 2.0	Not detected in immune cells	Not detected			Not detected	Not detected			Group enriched	Detected in some	4	colorectal cancer: 2.5;Rhabdoid: 7.4		Not detected	Not detected			Low region specificity	Detected in all
AMBP	EDC1, HCP, HI30, IATIL, ITI, ITIL, ITILC, UTI	ENSG00000106927	Alpha-1-microglobulin/bikunin precursor	P02760	9	114060127-114078328	Plasma proteins, Predicted intracellular proteins, Predicted secreted proteins	Host-virus interaction	Oxidoreductase, Protease inhibitor, Serine protease inhibitor		Evidence at protein level	Evidence at protein level	Evidence at protein level	Evidence at protein level	Tissue enriched	Detected in some	68	liver: 10607.0	Group enriched	Detected in many	23	Cholangiocytes: 2459.2;Hepatocytes: 9092.4	Cancer enriched	Detected in many	115	liver cancer: 2620.6	Not detected	Not detected			Not detected in immune cells	Not detected			Not detected	Not detected			Cancer enriched	Detected in some	8	liver cancer: 556.5	Breast - Breast glandular cells, Liver - Hepatocytes, Testis - Late spermatids	Not detected	Not detected			Low region specificity	Detected in all
AMELX	AIH1, AMG	ENSG00000125363	Amelogenin X-linked	Q99217	X	11293413-11300761	Disease related genes, Human disease related genes, Predicted secreted proteins	Biomineralization		Amelogenesis imperfecta, Disease variant	Evidence at protein level	Evidence at transcript level	Evidence at protein level	Evidence at protein level	Not detected	Not detected			Not detected	Not detected			Cancer enhanced	Detected in some		urothelial cancer: 1.9	Low region specificity	Detected in many			Not detected in immune cells	Not detected			Not detected	Not detected			Not detected	Not detected				Not detected	Not detected			Not detected	Not detected
AMELY	AMGL	ENSG00000099721	Amelogenin Y-linked	Q99218	Y	6865918-6911752	Predicted secreted proteins	Biomineralization			Evidence at protein level	No human protein/transcript evidence	Evidence at protein level	Evidence at protein level	Not detected	Not detected			Not detected	Not detected			Not detected	Not detected			Not detected	Not detected			Not detected in immune cells	Not detected			Not detected	Not detected			Not detected	Not detected								Low region specificity	Detected in many
AMH	MIF, MIS	ENSG00000104899	Anti-Mullerian hormone	P03971	19	2249309-2252073	Disease related genes, Human disease related genes, Predicted secreted proteins	Differentiation, Gonadal differentiation	Growth factor	Disease variant, Pseudohermaphroditism	Evidence at protein level	Evidence at transcript level	Evidence at protein level	Evidence at protein level	Group enriched	Detected in some	4	brain: 5.4;pituitary gland: 3.8;testis: 10.2	Group enriched	Detected in some	29	Granulosa cells: 368.4;Sertoli cells: 345.4	Low cancer specificity	Detected in many			Low region specificity	Detected in many			Not detected in immune cells	Not detected			Not detected	Not detected			Low cancer specificity	Detected in many				Not detected	Not detected			Low region specificity	Detected in single
AMN	amnionless	ENSG00000166126	Amnion associated transmembrane protein	Q9BXJ7	14	102922663-102933596	Disease related genes, Human disease related genes, Metabolic proteins, Predicted intracellular proteins, Predicted membrane proteins, Predicted secreted proteins	Protein transport, Transport	Developmental protein	Disease variant	Evidence at protein level	Evidence at transcript level	Evidence at protein level	Evidence at protein level	Group enriched	Detected in many	7	intestine: 81.3;kidney: 38.7;liver: 36.9	Group enriched	Detected in many	4	Distal enterocytes: 671.4;Proximal enterocytes: 1890.3	Low cancer specificity	Detected in many			Not detected	Not detected			Not detected in immune cells	Not detected			Not detected	Not detected			Cancer enhanced	Detected in many		colorectal cancer: 7.1;Gastric cancer: 6.2;liver cancer: 6.1	Colon - Colon enterocytes, Kidney - Proximal tubular cells, Pancreas - Ductal cells, Prostate - Urothelial cells, Stomach - Gastric mucous cells	Low region specificity	Detected in some			Not detected	Not detected
AMTN	RSTI689, UNQ689	ENSG00000187689	Amelotin	Q6UX39	4	70518569-70532743	Disease related genes, Human disease related genes, Predicted secreted proteins	Biomineralization, Cell adhesion		Amelogenesis imperfecta	Evidence at protein level	Evidence at transcript level	Evidence at protein level	Evidence at protein level	Tissue enhanced	Detected in some		lymphoid tissue: 27.5;salivary gland: 6.6;stomach 1: 7.1	Cell type enhanced	Detected in some		Basal respiratory cells: 11.1;Mucus glandular cells: 32.7;Salivary duct cells: 46.6	Group enriched	Detected in many	11	cervical cancer: 13.9;head and neck cancer: 38.3;lung cancer: 12.7	Region enhanced	Detected in single		white matter: 1.4	Not detected in immune cells	Not detected			Not detected	Not detected			Cancer enhanced	Detected in many		head and neck cancer: 13.6;liver cancer: 11.1;Uterine cancer: 15.5	Prostate - Prostate glandular cells	Not detected	Not detected			Not detected	Not detected
AMY1A	AMY1	ENSG00000237763	Amylase alpha 1A	P0DUB6	1	103655760-103664554	Enzymes, Metabolic proteins, Predicted secreted proteins	Carbohydrate metabolism	Glycosidase, Hydrolase		Evidence at protein level	Evidence at protein level	Evidence at protein level	Evidence at protein level	Tissue enriched	Detected in some	308	salivary gland: 8032.9	Cell type enriched	Detected in some	40	Serous glandular cells: 53.6	Not detected	Not detected			Not detected	Not detected			Not detected in immune cells	Not detected			Not detected	Not detected			Not detected	Not detected			Pancreas - Exocrine glandular cells
AMY1B	AMY1	ENSG00000174876	Amylase alpha 1B	P0DTE7	1	103687415-103696454	Enzymes, Metabolic proteins, Predicted secreted proteins	Carbohydrate metabolism	Glycosidase, Hydrolase		Evidence at protein level	Evidence at protein level	Evidence at protein level	Evidence at protein level	Tissue enriched	Detected in some	97	salivary gland: 10157.7	Cell type enriched	Detected in some	33	Serous glandular cells: 70.0	Cancer enhanced	Detected in single		ovarian cancer: 0.5	Not detected	Not detected			Not detected in immune cells	Not detected			Not detected	Not detected			Not detected	Not detected			Pancreas - Exocrine glandular cells
AMY1C	AMY1	ENSG00000187733	Amylase alpha 1C	P0DTE8	1	103745323-103758726	Enzymes, Metabolic proteins, Predicted secreted proteins	Carbohydrate metabolism	Glycosidase, Hydrolase		Evidence at protein level	Evidence at protein level	Evidence at protein level	Evidence at protein level	Tissue enriched	Detected in some	66	salivary gland: 8146.9	Cell type enriched	Detected in single	33	Serous glandular cells: 16.8	Not detected	Not detected			Not detected	Not detected			Not detected in immune cells	Not detected			Not detected	Not detected			Not detected	Not detected			Pancreas - Exocrine glandular cells
AMY2A	AMY2	ENSG00000243480	Amylase alpha 2A	P04746	1	103617427-103625780	Enzymes, FDA approved drug targets, Metabolic proteins, Predicted secreted proteins	Carbohydrate metabolism	Glycosidase, Hydrolase	FDA approved drug targets	Evidence at protein level	Evidence at protein level	Evidence at protein level	Evidence at protein level	Tissue enriched	Detected in many	4638	pancreas: 148982.6	Cell type enriched	Detected in some	135	Exocrine glandular cells: 251.1	Cancer enriched	Detected in single	2010	pancreatic cancer: 200.3	Low region specificity	Detected in many			Not detected in immune cells	Not detected			Not detected	Not detected			Not detected	Not detected			Pancreas - Exocrine glandular cells
AMY2B	AMY2	ENSG00000240038	Amylase alpha 2B	P19961	1	103553815-103579534	Enzymes, Metabolic proteins, Plasma proteins, Predicted secreted proteins	Carbohydrate metabolism	Glycosidase, Hydrolase		Evidence at protein level	Evidence at protein level	Evidence at protein level	Evidence at protein level	Tissue enriched	Detected in all	128	pancreas: 33913.0	Cell type enriched	Detected in many	7	Serous glandular cells: 471.9	Cancer enriched	Detected in many	15	pancreatic cancer: 25.1	Low region specificity	Detected in all			Immune cell enhanced	Detected in many		classical monocyte: 5.3	Low lineage specificity	Detected in many			Low cancer specificity	Detected in many			Pancreas - Exocrine glandular cells
ANG	RAA1, RNASE5	ENSG00000214274	Angiogenin	P03950	14	20684177-20698971	Cancer-related genes, Disease related genes, Human disease related genes, Plasma proteins, Predicted secreted proteins	Angiogenesis, Differentiation, Stress response	Developmental protein, DNA-binding, Endonuclease, Hydrolase, Nuclease, Protein synthesis inhibitor	Amyotrophic lateral sclerosis, Cancer-related genes, Disease variant, Neurodegeneration	Evidence at protein level	Evidence at transcript level	Evidence at protein level	Evidence at protein level	Tissue enriched	Detected in all	52	liver: 2920.4	Cell type enriched	Detected in many	25	Hepatocytes: 5169.3	Cancer enriched	Detected in all	17	liver cancer: 279.2	Low region specificity	Detected in all			Immune cell enhanced	Detected in many		classical monocyte: 24.6;myeloid DC: 14.6	Low lineage specificity	Detected in many			Low cancer specificity	Detected in all			Heart muscle - Fibroblasts, Liver - Hepatocytes, Liver - Hepatocytes, Stomach - Gastric mucous cells, Testis - Sertoli cells	Low region specificity	Detected in all			Low region specificity	Detected in all
ANGPT1	AGPT-1, Ang1, KIAA0003	ENSG00000154188	Angiopoietin 1	Q15389	8	107249482-107498055	Cancer-related genes, Disease related genes, Human disease related genes, Plasma proteins, Predicted intracellular proteins, Predicted secreted proteins, RAS pathway related proteins	Angiogenesis, Differentiation	Developmental protein	Cancer-related genes, Disease variant	Evidence at protein level	Evidence at protein level	Evidence at protein level	Evidence at protein level	Tissue enhanced	Detected in many		seminal vesicle: 32.5	Cell type enhanced	Detected in many		Astrocytes: 57.3;Fibroblasts: 29.7;Inhibitory neurons: 36.1;Serous glandular cells: 36.7;Smooth muscle cells: 51.9	Low cancer specificity	Detected in many			Low region specificity	Detected in all			Immune cell enriched	Detected in some	5	neutrophil: 5.8	Lineage enriched	Detected in many	5	granulocytes: 5.8	Cancer enhanced	Detected in many		Rhabdoid: 45.3	Heart muscle - Smooth muscle cells, Liver - Hepatic stellate cells, Lung - Fibroblast_1	Low region specificity	Detected in all			Low region specificity	Detected in all
ANGPT2	Ang2	ENSG00000091879	Angiopoietin 2	O15123	8	6499632-6563409	Cancer-related genes, Disease related genes, FDA approved drug targets, Human disease related genes, Plasma proteins, Predicted secreted proteins, RAS pathway related proteins	Angiogenesis, Differentiation	Developmental protein	Cancer-related genes, Disease variant, FDA approved drug targets	Evidence at protein level	Evidence at protein level	Evidence at protein level	Evidence at protein level	Low tissue specificity	Detected in many			Cell type enriched	Detected in many	4	Lymphatic endothelial cells: 498.2	Cancer enhanced	Detected in all		renal cancer: 12.1	Low region specificity	Detected in all			Immune cell enhanced	Detected in single		basophil: 1.6	Low lineage specificity	Detected in single			Cancer enhanced	Detected in many		ovarian cancer: 10.4	Breast - Endothelial cells, Colon - Endothelial cells, Heart muscle - Endothelial cells, Liver - Vascular Endothelial cells, Prostate - Endothelial cells, Skeletal muscle - Endothelial cells, Skin - Endothelial cells, Testis - Endothelial cells	Low region specificity	Detected in many			Low region specificity	Detected in all
ANGPT4		ENSG00000101280	Angiopoietin 4	Q9Y264	20	869900-916334	Predicted secreted proteins, RAS pathway related proteins	Angiogenesis			Evidence at protein level	Evidence at protein level	Evidence at protein level	Evidence at protein level	Tissue enhanced	Detected in many		adipose tissue: 6.9;breast: 6.3	Cell type enhanced	Detected in some		Extravillous trophoblasts: 61.2;Late spermatids: 17.5;Smooth muscle cells: 14.1	Not detected	Not detected			Low region specificity	Detected in many			Not detected in immune cells	Not detected			Not detected	Not detected			Not detected	Not detected				Not detected	Not detected			Low region specificity	Detected in all
ANGPTL1	ANG3, ANGPT3, AngY, ARP1	ENSG00000116194	Angiopoietin like 1	O95841	1	178849535-178871077	Predicted secreted proteins				Evidence at protein level	Evidence at transcript level	Evidence at transcript level	Evidence at protein level	Tissue enhanced	Detected in many		placenta: 129.3	Cell type enhanced	Detected in many		Fibroblasts: 88.6;Leydig cells: 421.9;Ovarian stromal cells: 91.9;Peritubular cells: 205.9;Schwann cells: 92.9;Smooth muscle cells: 81.4	Low cancer specificity	Detected in many			Low region specificity	Detected in all			Not detected in immune cells	Not detected			Not detected	Not detected			Cancer enhanced	Detected in some		Rhabdoid: 3.1	Kidney - Fibroblasts, Skin - Fibroblast_2	Low region specificity	Detected in many			Low region specificity	Detected in all
ANGPTL2	ARP2, HARP	ENSG00000136859	Angiopoietin like 2	Q9UKU9	9	127087348-127122635	Predicted intracellular proteins, Predicted secreted proteins				Evidence at protein level	Evidence at transcript level	Evidence at protein level	Evidence at protein level	Low tissue specificity	Detected in many			Cell type enhanced	Detected in many		Adipocytes: 38.0;Fibroblasts: 77.1;Mesothelial cells: 30.7;Oligodendrocyte precursor cells: 33.0;Skeletal myocytes: 35.1;Smooth muscle cells: 33.1	Low cancer specificity	Detected in all			Low region specificity	Detected in all			Not detected in immune cells	Not detected			Not detected	Not detected			Cancer enhanced	Detected in many		Brain cancer: 24.6	Liver - Hepatic stellate cells, Prostate - Fibroblasts	Low region specificity	Detected in all			Low region specificity	Detected in all
ANGPTL3	ANGPT5	ENSG00000132855	Angiopoietin like 3	Q9Y5C1	1	62597520-62606313	Disease related genes, FDA approved drug targets, Human disease related genes, Plasma proteins, Predicted secreted proteins	Angiogenesis, Cell adhesion, Lipid metabolism	Heparin-binding	FDA approved drug targets	Evidence at protein level	Evidence at protein level	Evidence at protein level	Evidence at protein level	Tissue enriched	Detected in some	13	liver: 655.3	Group enriched	Detected in some	22	Hepatocytes: 694.2;Proximal tubular cells: 210.2	Cancer enriched	Detected in some	39	liver cancer: 94.7	Low region specificity	Detected in all			Not detected in immune cells	Not detected			Not detected	Not detected			Cancer enriched	Detected in single	39	liver cancer: 9.2	Kidney - Proximal tubular cells, Liver - Hepatocytes, Liver - Hepatocytes, Stomach - Parietal cells	Not detected	Not detected			Low region specificity	Detected in all
ANGPTL4	ARP4, FIAF, HFARP, NL2, PGAR, pp1158	ENSG00000167772	Angiopoietin like 4	Q9BY76	19	8363289-8374370	Metabolic proteins, Plasma proteins, Predicted intracellular proteins, Predicted secreted proteins	Angiogenesis, Lipid metabolism			Evidence at protein level	Evidence at protein level	Evidence at protein level	Evidence at protein level	Tissue enhanced	Detected in many		adipose tissue: 189.6;breast: 159.7;liver: 179.2	Cell type enhanced	Detected in many		Astrocytes: 121.4;Basal respiratory cells: 282.3;Extravillous trophoblasts: 132.6;Hepatocytes: 116.3;Peritubular cells: 127.0	Cancer enriched	Detected in all	4	renal cancer: 212.9	Low region specificity	Detected in all			Immune cell enhanced	Detected in single		basophil: 3.3	Lineage enriched	Detected in single	11	granulocytes: 3.3	Cancer enhanced	Detected in many		Kidney cancer: 78.5		Low region specificity	Detected in single			Low region specificity	Detected in all
ANGPTL5		ENSG00000187151	Angiopoietin like 5	Q86XS5	11	101890674-101916522	Predicted secreted proteins				Evidence at protein level	Evidence at protein level	Evidence at protein level	Evidence at protein level	Tissue enhanced	Detected in some		breast: 5.3;ovary: 19.6	Cell type enhanced	Detected in some		Fibroblasts: 16.1;Leydig cells: 26.3;Ovarian stromal cells: 70.8;Peritubular cells: 15.5	Not detected	Not detected			Not detected	Not detected			Not detected in immune cells	Not detected			Not detected	Not detected			Not detected	Not detected			Colon - Fibroblasts, Heart muscle - Fibroblasts, Thyroid - Fibroblasts					Region enhanced	Detected in some
ANGPTL6	AGF, ARP5	ENSG00000130812	Angiopoietin like 6	Q8NI99	19	10092338-10102678	Plasma proteins, Predicted secreted proteins	Angiogenesis, Differentiation	Developmental protein		Evidence at protein level	Evidence at transcript level	Evidence at protein level	Evidence at protein level	Tissue enriched	Detected in some	8	liver: 29.4	Cell type enriched	Detected in some	10	Granulosa cells: 109.3	Cancer enhanced	Detected in some		testis cancer: 1.9	Low region specificity	Detected in many			Not detected in immune cells	Not detected			Not detected	Not detected			Group enriched	Detected in some	7	Leukemia: 13.2;lymphoma: 6.5	Liver - Hepatic stellate cells, Thyroid - T-cells	Low region specificity	Detected in all			Low region specificity	Detected in many
ANGPTL7	AngX, CDT6	ENSG00000171819	Angiopoietin like 7	O43827	1	11189355-11195981	Predicted secreted proteins				Evidence at protein level	Evidence at transcript level	Evidence at protein level	Evidence at protein level	Tissue enhanced	Detected in many		adipose tissue: 15.4	Cell type enriched	Detected in some	4	Schwann cells: 74.5	Cancer enriched	Detected in some	14	melanoma: 18.4	Low region specificity	Detected in all			Not detected in immune cells	Not detected			Not detected	Not detected			Not detected	Not detected			Colon - Enteric glia cells	Not detected	Not detected			Region enriched	Detected in all
ANGPTL8	C19orf80, RIFL, TD26	ENSG00000130173	Angiopoietin like 8	Q6UXH0	19	11237450-11241943	Plasma proteins, Predicted intracellular proteins, Predicted secreted proteins	Lipid metabolism	Hormone	Diabetes mellitus	Evidence at protein level	Evidence at transcript level	Evidence at protein level	Evidence at protein level	Tissue enriched	Detected in many	12	liver: 399.9	Cell type enriched	Detected in some	11	Hepatocytes: 124.8	Cancer enriched	Detected in some	37	liver cancer: 84.6	Low region specificity	Detected in all			Not detected in immune cells	Not detected			Not detected	Not detected			Cancer enriched	Detected in single	11	liver cancer: 9.6	Breast - Adipocytes (Breast)	Not detected	Not detected			Not detected	Not detected
ANKDD1A	FLJ25870	ENSG00000166839	Ankyrin repeat and death domain containing 1A	Q495B1	15	64911902-64958691	Predicted intracellular proteins, Predicted secreted proteins				Evidence at protein level	Evidence at transcript level	Evidence at transcript level	Evidence at protein level	Tissue enhanced	Detected in many		adrenal gland: 8.6	Cell type enhanced	Detected in many		Astrocytes: 198.8;Leydig cells: 60.8;Peritubular cells: 77.3	Low cancer specificity	Detected in many			Low region specificity	Detected in all			Immune cell enhanced	Detected in some		NK-cell: 3.1	Low lineage specificity	Detected in many			Cancer enhanced	Detected in many		Myeloma: 10.0	Heart muscle - Fibroblasts, Prostate - Fibroblasts	Low region specificity	Detected in some			Region enriched	Detected in all
ANOS1	ADMLX, KAL, KAL1, KALIG-1, WFDC19	ENSG00000011201	Anosmin 1	P23352	X	8528874-8732137	Disease related genes, Human disease related genes, Predicted secreted proteins	Cell adhesion, Chemotaxis	Heparin-binding, Protease inhibitor, Serine protease inhibitor	Disease variant, Hypogonadotropic hypogonadism, Kallmann syndrome	Evidence at protein level	Evidence at transcript level	Evidence at protein level	Evidence at protein level	Tissue enhanced	Detected in many		lung: 41.8	Cell type enhanced	Detected in many		Alveolar cells type 1: 107.0;Astrocytes: 62.2;Inhibitory neurons: 26.9;Microglial cells: 25.9;Oligodendrocyte precursor cells: 35.8	Low cancer specificity	Detected in many			Low region specificity	Detected in all			Not detected in immune cells	Not detected			Not detected	Not detected			Cancer enhanced	Detected in many		cervical cancer: 15.1	Colon - Enteric glia cells, Lung - Alveolar cells type 1, Skin - Outer root sheath cells, Thyroid - Thyroid glandular cells					Low region specificity	Detected in all
ANXA1	ANX1, LPC1	ENSG00000135046	Annexin A1	P04083	9	73151865-73170393	Cancer-related genes, FDA approved drug targets, Plasma proteins, Predicted intracellular proteins, Predicted secreted proteins, Transporters	Adaptive immunity, Immunity, Inflammatory response, Innate immunity	Phospholipase A2 inhibitor	Cancer-related genes, FDA approved drug targets	Evidence at protein level	Evidence at protein level	Evidence at protein level	Evidence at protein level	Tissue enhanced	Detected in all		esophagus: 7281.3	Cell type enhanced	Detected in many		granulocytes: 3470.5;Squamous epithelial cells: 3652.5;Suprabasal keratinocytes: 8372.3;Syncytiotrophoblasts: 8404.5	Low cancer specificity	Detected in all			Low region specificity	Detected in all			Immune cell enhanced	Detected in all		basophil: 2824.3	Low lineage specificity	Detected in all			Low cancer specificity	Detected in all				Low region specificity	Detected in all			Low region specificity	Detected in all
ANXA2	ANX2, ANX2L4, CAL1H, LIP2, LPC2D	ENSG00000182718	Annexin A2	P07355	15	60347134-60402883	Cancer-related genes, Disease related genes, FDA approved drug targets, Plasma proteins, Predicted intracellular proteins, Predicted secreted proteins, Transporters	Host-virus interaction	RNA-binding	Cancer-related genes, FDA approved drug targets	Evidence at protein level	Evidence at protein level	Evidence at protein level	Evidence at protein level	Tissue enhanced	Detected in all		esophagus: 2124.0	Cell type enhanced	Detected in many		Basal respiratory cells: 5295.0;Ductal cells: 3448.7;Pancreatic endocrine cells: 3363.7	Low cancer specificity	Detected in all			Low region specificity	Detected in all			Group enriched	Detected in all	4	basophil: 4446.3;classical monocyte: 2767.4;intermediate monocyte: 2404.9;myeloid DC: 4023.2;non-classical monocyte: 2699.3;T-reg: 1686.0	Low lineage specificity	Detected in all			Low cancer specificity	Detected in all			Pancreas - Ductal cells	Low region specificity	Detected in all			Region enhanced	Detected in all
AOAH		ENSG00000136250	Acyloxyacyl hydrolase	P28039	7	36512941-36724549	Enzymes, Metabolic proteins, Predicted secreted proteins	Lipid metabolism	Hydrolase		Evidence at protein level	Evidence at protein level	Evidence at protein level	Evidence at protein level	Tissue enhanced	Detected in many		bone marrow: 42.8;lymphoid tissue: 63.2	Cell type enhanced	Detected in many		Hofbauer cells: 59.6;Kupffer cells: 109.7;Macrophages: 73.5;Microglial cells: 222.8;monocytes: 91.5;NK-cells: 99.3;T-cells: 50.2	Low cancer specificity	Detected in all			Low region specificity	Detected in all			Immune cell enhanced	Detected in many		classical monocyte: 298.8	Low lineage specificity	Detected in all			Group enriched	Detected in some	9	colorectal cancer: 4.5;Leukemia: 5.7;lymphoma: 5.7	Breast - T-cells, Lung - NK-cells (Lung), Prostate - T-cells, Stomach - Macrophages, Thyroid - T-cells	Not detected	Not detected			Low region specificity	Detected in all
AOC1	ABP, ABP1, DAO	ENSG00000002726	Amine oxidase copper containing 1	P19801	7	150824627-150861504	Enzymes, Metabolic proteins, Predicted secreted proteins		Heparin-binding, Oxidoreductase		Evidence at protein level	Evidence at protein level	Evidence at protein level	Evidence at protein level	Group enriched	Detected in many	16	intestine: 221.1;kidney: 131.7;placenta: 479.6	Cell type enhanced	Detected in many		Collecting duct cells: 241.2;Distal enterocytes: 377.7;Intestinal goblet cells: 116.8;Paneth cells: 304.1;Proximal enterocytes: 876.3	Group enriched	Detected in many	5	colorectal cancer: 61.3;endometrial cancer: 39.1;pancreatic cancer: 26.9;renal cancer: 69.4;stomach cancer: 43.2	Low region specificity	Detected in all			Immune cell enriched	Detected in some	12	eosinophil: 31.3	Lineage enriched	Detected in many	22	granulocytes: 31.3	Cancer enhanced	Detected in many		colorectal cancer: 48.4	Colon - Colon enterocytes	Not detected	Not detected			Not detected	Not detected
AOC3	HPAO, VAP-1, VAP1	ENSG00000131471	Amine oxidase copper containing 3	Q16853	17	42851184-42858130	Cancer-related genes, Enzymes, FDA approved drug targets, Metabolic proteins, Plasma proteins, Predicted intracellular proteins, Predicted secreted proteins	Cell adhesion	Oxidoreductase	Cancer-related genes, FDA approved drug targets	Evidence at protein level	Evidence at protein level	Evidence at protein level	Evidence at protein level	Tissue enhanced	Detected in all		adipose tissue: 408.1	Cell type enhanced	Detected in many		Adipocytes: 56.3;Fibroblasts: 24.1;Peritubular cells: 69.7;Sertoli cells: 54.4;Smooth muscle cells: 102.0	Low cancer specificity	Detected in all			Low region specificity	Detected in all			Not detected in immune cells	Not detected			Not detected	Not detected			Low cancer specificity	Detected in many			Adipose subcutaneous - Adipocytes (Subcutaneous), Adipose visceral - Adipocytes (Visceral), Breast - Adipocytes (Breast), Colon - Smooth muscle cells, Kidney - Fibroblasts, Liver - Hepatic stellate cells, Lung - Fibroblast_1, Prostate - Smooth muscle cells	Not detected	Not detected			Low region specificity	Detected in many
APCS	MGC88159, PTX2, SAP	ENSG00000132703	Amyloid P component, serum	P02743	1	159587826-159588865	Disease related genes, Plasma proteins, Potential drug targets, Predicted secreted proteins, Transporters				Evidence at protein level	Evidence at protein level	Evidence at protein level	Evidence at protein level	Tissue enriched	Detected in some	76	liver: 3515.6	Cell type enriched	Detected in some	10	Hepatocytes: 4133.8	Cancer enriched	Detected in some	25	liver cancer: 826.2	Not detected	Not detected			Not detected in immune cells	Not detected			Not detected	Not detected			Cancer enriched	Detected in some	10	liver cancer: 14.2	Liver - Hepatocytes	Not detected	Not detected			Low region specificity	Detected in all
APELA	ELA, Ende, tdl	ENSG00000248329	Apelin receptor early endogenous ligand	P0DMC3	4	164877178-164898965	Predicted secreted proteins	Angiogenesis, Differentiation, Gastrulation	Developmental protein, Hormone		Evidence at protein level	Evidence at transcript level	Evidence at protein level	Evidence at protein level	Tissue enhanced	Detected in some		kidney: 2.1;prostate: 4.1	Group enriched	Detected in some	4	Cytotrophoblasts: 28.3;Prostatic glandular cells: 11.1;Proximal tubular cells: 37.3;Syncytiotrophoblasts: 33.9	Cancer enhanced	Detected in some		prostate cancer: 1.5	Low region specificity	Detected in all			Not detected in immune cells	Not detected			Not detected	Not detected			Cancer enhanced	Detected in some		Bone cancer: 7.7;testis cancer: 23.1	Kidney - Ascending Loop of Henle cells
APLN	apelin, XNPEP2	ENSG00000171388	Apelin	Q9ULZ1	X	129645259-129654956	Predicted secreted proteins	Angiogenesis, Gastrulation, Host-virus interaction	Developmental protein, Hormone		Evidence at protein level	Evidence at transcript level	Evidence at transcript level	Evidence at protein level	Tissue enhanced	Detected in many		brain: 29.3;placenta: 52.2	Cell type enhanced	Detected in some		Astrocytes: 7.7;Breast myoepithelial cells: 8.1;Cardiomyocytes: 14.0;Endothelial cells: 20.9;Mesothelial cells: 4.0	Group enriched	Detected in all	6	glioma: 44.2;renal cancer: 21.8	Low region specificity	Detected in all			Not detected in immune cells	Not detected			Not detected	Not detected			Group enriched	Detected in many	5	Kidney cancer: 18.8;prostate cancer: 64.5	Kidney - Podocytes	Low region specificity	Detected in all			Low region specificity	Detected in all
APOA1		ENSG00000118137	Apolipoprotein A1	P02647	11	116835751-116837622	Cancer-related genes, Candidate cardiovascular disease genes, Disease related genes, Human disease related genes, Metabolic proteins, Plasma proteins, Predicted intracellular proteins, Predicted secreted proteins	Cholesterol metabolism, Lipid metabolism, Lipid transport, Steroid metabolism, Sterol metabolism, Transport		Amyloidosis, Atherosclerosis, Cancer-related genes, Disease variant, Neuropathy	Evidence at protein level	Evidence at protein level	Evidence at protein level	Evidence at protein level	Tissue enriched	Detected in many	5	liver: 18779.1	Group enriched	Detected in many	13	Hepatocytes: 24174.5;Proximal enterocytes: 12804.9	Cancer enriched	Detected in many	48	liver cancer: 4515.8	Low region specificity	Detected in some			Immune cell enhanced	Detected in single		plasmacytoid DC: 1.2	Low lineage specificity	Detected in single			Group enriched	Detected in some	14	Gastric cancer: 176.6;liver cancer: 494.9	Liver - Hepatocytes, Testis - Sertoli cells	Not detected	Not detected			Low region specificity	Detected in all
APOA2		ENSG00000158874	Apolipoprotein A2	P02652	1	161222292-161223631	Cancer-related genes, Candidate cardiovascular disease genes, Human disease related genes, Metabolic proteins, Plasma proteins, Predicted intracellular proteins, Predicted secreted proteins, Transporters	Host-virus interaction, Lipid transport, Transport		Cancer-related genes	Evidence at protein level	Evidence at protein level	Evidence at protein level	Evidence at protein level	Tissue enriched	Detected in many	1343	liver: 34742.6	Cell type enriched	Detected in some	78	Hepatocytes: 51864.9	Cancer enriched	Detected in many	329	liver cancer: 11230.1	Low region specificity	Detected in many			Not detected in immune cells	Not detected			Not detected	Not detected			Cancer enriched	Detected in some	9	liver cancer: 2178.7	Liver - Hepatocytes	Low region specificity	Detected in all			Low region specificity	Detected in all
APOA4		ENSG00000110244	Apolipoprotein A4	P06727	11	116820700-116823304	Candidate cardiovascular disease genes, Plasma proteins, Predicted secreted proteins	Lipid transport, Transport			Evidence at protein level	Evidence at protein level	Evidence at protein level	Evidence at protein level	Tissue enriched	Detected in some	12	intestine: 3023.3	Cell type enriched	Detected in some	29	Proximal enterocytes: 7501.7	Cancer enriched	Detected in some	29	liver cancer: 291.6	Not detected	Not detected			Not detected in immune cells	Not detected			Not detected	Not detected			Cancer enriched	Detected in single	7	liver cancer: 3.8		Not detected	Not detected			Not detected	Not detected
APOA5	APOA-V, RAP3	ENSG00000110243	Apolipoprotein A5	Q6Q788	11	116789367-116792420	Disease related genes, Human disease related genes, Plasma proteins, Predicted secreted proteins	Lipid transport, Transport		Disease variant	Evidence at protein level	Evidence at transcript level	Evidence at protein level	Evidence at protein level	Tissue enriched	Detected in some	218	liver: 567.7	Cell type enriched	Detected in some	59	Hepatocytes: 1096.0	Cancer enriched	Detected in single	489	liver cancer: 112.2	Not detected	Not detected			Not detected in immune cells	Not detected			Not detected	Not detected			Cancer enriched	Detected in single	18	liver cancer: 2.7	Testis - Early spermatids, Testis - Late spermatids	Not detected	Not detected			Not detected	Not detected
APOB		ENSG00000084674	Apolipoprotein B	P04114	2	21001429-21044073	Candidate cardiovascular disease genes, Disease related genes, Human disease related genes, Metabolic proteins, Plasma proteins, Predicted secreted proteins	Cholesterol metabolism, Lipid metabolism, Lipid transport, Steroid metabolism, Sterol metabolism, Transport	Heparin-binding	Atherosclerosis, Disease variant	Evidence at protein level	Evidence at protein level	Evidence at protein level	Evidence at protein level	Group enriched	Detected in some	143	intestine: 296.0;liver: 1155.6	Group enriched	Detected in some	7	Hepatocytes: 2290.4;Proximal enterocytes: 1342.2	Cancer enriched	Detected in some	99	liver cancer: 295.0	Low region specificity	Detected in some			Not detected in immune cells	Not detected			Not detected	Not detected			Cancer enriched	Detected in some	13	liver cancer: 178.6	Adipose subcutaneous - Adipocytes (Subcutaneous), Adipose visceral - Adipocytes (Visceral), Breast - Adipocytes (Breast), Liver - Hepatocytes	Not detected	Not detected			Not detected	Not detected
APOC1		ENSG00000130208	Apolipoprotein C1	P02654	19	44914247-44919349	Cancer-related genes, Candidate cardiovascular disease genes, Metabolic proteins, Plasma proteins, Predicted secreted proteins	Lipid transport, Transport		Cancer-related genes	Evidence at protein level	Evidence at protein level	Evidence at protein level	Evidence at protein level	Tissue enriched	Detected in all	9	liver: 17322.1	Cell type enriched	Detected in many	8	Hepatocytes: 34314.8	Cancer enriched	Detected in all	21	liver cancer: 3253.7	Low region specificity	Detected in all			Immune cell enriched	Detected in single	8	myeloid DC: 5.9	Lineage enriched	Detected in single	14	dendritic cells: 5.9	Cancer enhanced	Detected in all		Leukemia: 273.6;liver cancer: 289.3	Liver - Hepatocytes, Lung - Macrophages, Skin - Sebaceous gland cells	Low region specificity	Detected in all
APOC2		ENSG00000234906	Apolipoprotein C2	P02655	19	44946035-44949565	Candidate cardiovascular disease genes, Disease related genes, Human disease related genes, Metabolic proteins, Plasma proteins, Predicted secreted proteins	Lipid degradation, Lipid metabolism, Lipid transport, Transport		Disease variant, Hyperlipidemia	Evidence at protein level	Evidence at protein level	Evidence at protein level	Evidence at protein level	Tissue enriched	Detected in many	130	liver: 9320.5	Cell type enriched	Detected in some	23	Hepatocytes: 820.6	Cancer enriched	Detected in some	17	liver cancer: 49.7	Low region specificity	Detected in all			Immune cell enriched	Detected in single	29	NK-cell: 3.2	Lineage enriched	Detected in single	29	NK-cells: 3.2	Cancer enhanced	Detected in many		Brain cancer: 55.3;Leukemia: 80.3;liver cancer: 81.2	Kidney - Proximal tubular cells, Kidney - Proximal tubular cells, Pancreas - Macrophages	Not detected	Not detected			Not detected	Not detected
APOC3	Apo-C3, Apo-CIII, ApoC-3, ApoC-III, APOCIII	ENSG00000110245	Apolipoprotein C3	P02656	11	116829706-116833072	Cancer-related genes, Candidate cardiovascular disease genes, Disease related genes, FDA approved drug targets, Human disease related genes, Metabolic proteins, Plasma proteins, Predicted secreted proteins	Lipid degradation, Lipid metabolism, Lipid transport, Transport		Cancer-related genes, Disease variant, FDA approved drug targets	Evidence at protein level	Evidence at protein level	Evidence at protein level	Evidence at protein level	Tissue enriched	Detected in many	25	liver: 26980.2	Cell type enriched	Detected in some	9	Hepatocytes: 87587.5	Cancer enriched	Detected in many	643	liver cancer: 4021.9	Not detected	Not detected			Not detected in immune cells	Not detected			Not detected	Not detected			Cancer enriched	Detected in some	4	liver cancer: 40.4	Kidney - Proximal tubular cells, Liver - Hepatocytes	Low region specificity	Detected in some			Not detected	Not detected
APOC4		ENSG00000267467	Apolipoprotein C4	P55056	19	44942237-44945496	Plasma proteins, Predicted secreted proteins	Lipid transport, Transport			Evidence at protein level	Evidence at transcript level	Evidence at protein level	Evidence at protein level	Tissue enriched	Detected in some	505	liver: 607.5	Cell type enriched	Detected in single	40	Hepatocytes: 15.2	Cancer enriched	Detected in single	15	liver cancer: 0.7	Low region specificity	Detected in all			Not detected in immune cells	Not detected			Not detected	Not detected			Not detected	Not detected			Liver - Hepatocytes	Not detected	Not detected			Low region specificity	Detected in all
APOD	Apo-D	ENSG00000189058	Apolipoprotein D	P05090	3	195568705-195584033	Cancer-related genes, Candidate cardiovascular disease genes, Plasma proteins, Predicted secreted proteins	Transport		Cancer-related genes	Evidence at protein level	Evidence at protein level	Evidence at protein level	Evidence at protein level	Tissue enhanced	Detected in many		breast: 4898.1;choroid plexus: 4317.9	Cell type enhanced	Detected in many		Fibroblasts: 4290.5;Leydig cells: 1994.7;Melanocytes: 1348.5;Peritubular cells: 1105.2;Serous glandular cells: 920.5	Cancer enriched	Detected in all	4	melanoma: 925.2	Low region specificity	Detected in all			Immune cell enriched	Detected in single	14	memory B-cell: 5.0	Lineage enriched	Detected in single	14	B-cells: 5.0	Group enriched	Detected in many	4	breast cancer: 117.8;prostate cancer: 92.2;skin cancer: 170.8	Pancreas - Fibroblasts	Low region specificity	Detected in all			Low region specificity	Detected in all
APOE	AD2	ENSG00000130203	Apolipoprotein E	P02649	19	44905791-44909393	Cancer-related genes, Candidate cardiovascular disease genes, Disease related genes, Human disease related genes, Metabolic proteins, Plasma proteins, Predicted secreted proteins	Cholesterol metabolism, Host-virus interaction, Lipid metabolism, Lipid transport, Steroid metabolism, Sterol metabolism, Transport	Heparin-binding	Alzheimer disease, Amyloidosis, Cancer-related genes, Disease variant, Hyperlipidemia, Neurodegeneration	Evidence at protein level	Evidence at protein level	Evidence at protein level	Evidence at protein level	Group enriched	Detected in all	4	adrenal gland: 3346.3;brain: 2687.4;liver: 6430.8	Cell type enhanced	Detected in many		Hepatocytes: 8279.7;Hofbauer cells: 5560.9;Leydig cells: 2605.0;Melanocytes: 3267.4;Muller glia cells: 8388.3;Peritubular cells: 4712.6;Proximal tubular cells: 6121.1	Cancer enhanced	Detected in all		liver cancer: 3183.8	Low region specificity	Detected in all			Not detected in immune cells	Not detected			Not detected	Not detected			Cancer enhanced	Detected in all		liver cancer: 501.2;Rhabdoid: 348.5	Heart muscle - Fibroblasts, Kidney - Proximal tubular cells, Kidney - Proximal tubular cells, Liver - Hepatocytes, Lung - Macrophages, Pancreas - Macrophages, Skeletal muscle - Fibroblasts	Low region specificity	Detected in all			Low region specificity	Detected in all
APOF		ENSG00000175336	Apolipoprotein F	Q13790	12	56360568-56362857	Plasma proteins, Predicted secreted proteins	Cholesterol metabolism, Lipid metabolism, Lipid transport, Steroid metabolism, Sterol metabolism, Transport			Evidence at protein level	Evidence at transcript level	Evidence at protein level	Evidence at protein level	Tissue enriched	Detected in some	346	liver: 404.0	Cell type enriched	Detected in some	5	Hepatocytes: 299.3	Cancer enriched	Detected in some	6	liver cancer: 34.8	Low region specificity	Detected in all			Not detected in immune cells	Not detected			Not detected	Not detected			Cancer enhanced	Detected in single		prostate cancer: 1.0	Liver - Hepatocytes, Prostate - Prostate glandular cells, Testis - Early spermatids, Testis - Late spermatids	Not detected	Not detected
APOH	B2G1, BG	ENSG00000091583	Apolipoprotein H	P02749	17	66212033-66256525	Candidate cardiovascular disease genes, Plasma proteins, Predicted intracellular proteins, Predicted secreted proteins		Heparin-binding		Evidence at protein level	Evidence at protein level	Evidence at protein level	Evidence at protein level	Tissue enriched	Detected in some	567	liver: 17409.3	Cell type enriched	Detected in some	29	Hepatocytes: 7848.6	Cancer enriched	Detected in many	232	liver cancer: 2878.9	Low region specificity	Detected in many			Not detected in immune cells	Not detected			Not detected	Not detected			Cancer enriched	Detected in some	46	liver cancer: 154.3	Kidney - Proximal tubular cells, Liver - Hepatocytes, Lung - Alveolar cells type 2, Pancreas - Alpha cells	Low region specificity	Detected in many			Not detected	Not detected
APOL1	APOL	ENSG00000100342	Apolipoprotein L1	O14791	22	36253071-36267530	Candidate cardiovascular disease genes, Disease related genes, Human disease related genes, Plasma proteins, Potential drug targets, Predicted membrane proteins, Predicted secreted proteins, Transporters	Cholesterol metabolism, Lipid metabolism, Lipid transport, Steroid metabolism, Sterol metabolism, Transport		Disease variant	Evidence at protein level	Evidence at protein level	Evidence at protein level	Evidence at protein level	Tissue enhanced	Detected in many		liver: 174.5	Cell type enhanced	Detected in many		Basal prostatic cells: 107.3;Glandular and luminal cells: 219.4;Hepatocytes: 97.8	Low cancer specificity	Detected in all			Low region specificity	Detected in all			Low immune cell specificity	Detected in many			Low lineage specificity	Detected in all			Cancer enhanced	Detected in many		Kidney cancer: 244.0	Heart muscle - Endothelial cells, Kidney - Endothelial cells
APOL4	APOLIV	ENSG00000100336	Apolipoprotein L4	Q9BPW4	22	36189124-36204840	Human disease related genes, Plasma proteins, Predicted intracellular proteins, Predicted membrane proteins, Predicted secreted proteins	Lipid transport, Transport			Evidence at protein level	Evidence at protein level	Evidence at transcript level	Evidence at protein level	Low tissue specificity	Detected in many			Cell type enhanced	Detected in many		Ciliated cells: 15.6;Glandular and luminal cells: 53.1;Prostatic glandular cells: 35.1	Low cancer specificity	Detected in all			Low region specificity	Detected in all			Low immune cell specificity	Detected in some			Low lineage specificity	Detected in many			Group enriched	Detected in many	4	Leukemia: 15.5;lymphoma: 4.5
APOM	Apo-M, G3a, NG20	ENSG00000204444	Apolipoprotein M	O95445	6	31652416-31658210	Plasma proteins, Predicted intracellular proteins, Predicted secreted proteins	Lipid transport, Transport			Evidence at protein level	Evidence at protein level	Evidence at protein level	Evidence at protein level	Tissue enriched	Detected in many	4	liver: 381.2	Group enriched	Detected in many	7	Hepatocytes: 703.0;Proximal tubular cells: 402.9	Cancer enriched	Detected in all	13	liver cancer: 185.9	Low region specificity	Detected in single			Immune cell enhanced	Detected in some		basophil: 3.0	Low lineage specificity	Detected in many			Cancer enhanced	Detected in some		liver cancer: 6.4	Kidney - Proximal tubular cells, Kidney - Proximal tubular cells, Liver - Hepatocytes, Testis - Early spermatids, Testis - Late spermatids	Not detected	Not detected			Low region specificity	Detected in all
APOO	FAM121B, MGC4825, Mic23, MIC26, MICOS26, My025	ENSG00000184831	Apolipoprotein O	Q9BUR5	X	23833353-23907938	Predicted intracellular proteins, Predicted membrane proteins, Predicted secreted proteins, Transporters	Lipid transport, Transport			Evidence at protein level	Evidence at protein level	Evidence at protein level	Evidence at protein level	Tissue enhanced	Detected in all		choroid plexus: 105.4	Cell type enhanced	Detected in all		Distal tubular cells: 110.6;Oocytes: 124.3	Low cancer specificity	Detected in all			Low region specificity	Detected in all			Low immune cell specificity	Detected in all			Low lineage specificity	Detected in all			Low cancer specificity	Detected in all			Heart muscle - Cardiomyocytes, Skin - Eccrine sweat gland cells, Thyroid - Thyroid glandular cells	Low region specificity	Detected in all			Low region specificity	Detected in all
APP	AD1, alpha-sAPP	ENSG00000142192	Amyloid beta precursor protein	P05067	21	25880535-26171128	Disease related genes, FDA approved drug targets, Human disease related genes, Plasma proteins, Predicted intracellular proteins, Predicted membrane proteins, Predicted secreted proteins, Transporters	Apoptosis, Cell adhesion, Endocytosis, Notch signaling pathway	Heparin-binding, Protease inhibitor, Serine protease inhibitor	Alzheimer disease, Amyloidosis, Disease variant, FDA approved drug targets, Neurodegeneration	Evidence at protein level	Evidence at protein level	Evidence at protein level	Evidence at protein level	Low tissue specificity	Detected in all			Cell type enhanced	Detected in all		Oligodendrocytes: 810.6	Low cancer specificity	Detected in all			Low region specificity	Detected in all			Immune cell enriched	Detected in many	5	plasmacytoid DC: 36.4	Lineage enriched	Detected in many	5	dendritic cells: 36.4	Low cancer specificity	Detected in all			Thyroid - Thyroid glandular cells	Low region specificity	Detected in all			Low region specificity	Detected in all
ARSF	ASF	ENSG00000062096	Arylsulfatase F	P54793	X	3041471-3112727	Enzymes, Predicted membrane proteins, Predicted secreted proteins		Hydrolase		Evidence at protein level	Evidence at transcript level	Evidence at protein level	Evidence at protein level	Tissue enhanced	Detected in some		brain: 4.7;kidney: 7.3;skin 1: 5.5	Cell type enhanced	Detected in some		Astrocytes: 9.0;Inhibitory neurons: 4.4;Oligodendrocyte precursor cells: 2.4;Proximal tubular cells: 7.1;Serous glandular cells: 4.4	Cancer enhanced	Detected in some		glioma: 2.9	Low region specificity	Detected in all			Not detected in immune cells	Not detected			Not detected	Not detected			Not detected	Not detected			Kidney - Proximal tubular cells					Not detected	Not detected
ARSI	FLJ16069, SPG66	ENSG00000183876	Arylsulfatase family member I	Q5FYB1	5	150296343-150339307	Predicted intracellular proteins, Predicted secreted proteins		Hydrolase		Evidence at protein level	Evidence at transcript level	Evidence at protein level	Evidence at protein level	Low tissue specificity	Detected in many			Cell type enhanced	Detected in some		Basal keratinocytes: 15.4;Fibroblasts: 10.4;granulocytes: 11.5;Melanocytes: 24.0;Mesothelial cells: 7.3;Pancreatic endocrine cells: 17.0;Suprabasal keratinocytes: 14.8	Cancer enhanced	Detected in many		head and neck cancer: 10.5	Low region specificity	Detected in many			Not detected in immune cells	Not detected			Not detected	Not detected			Cancer enhanced	Detected in many		Rhabdoid: 33.8	Heart muscle - Fibroblasts, Prostate - Fibroblasts	Low region specificity	Detected in single			Low region specificity	Detected in some
ARSJ	FLJ23548	ENSG00000180801	Arylsulfatase family member J	Q5FYB0	4	113900284-113979727	Predicted intracellular proteins, Predicted secreted proteins		Hydrolase		Evidence at protein level	Evidence at protein level	Evidence at transcript level	Evidence at protein level	Low tissue specificity	Detected in many			Cell type enhanced	Detected in many		Alveolar cells type 1: 49.7;Astrocytes: 41.8;Collecting duct cells: 23.3;Excitatory neurons: 26.2	Low cancer specificity	Detected in many			Low region specificity	Detected in many			Not detected in immune cells	Not detected			Not detected	Not detected			Low cancer specificity	Detected in many			Heart muscle - Fibroblasts	Low region specificity	Detected in many			Low region specificity	Detected in many
ARSK	DKFZp313G1735, TSULF	ENSG00000164291	Arylsulfatase family member K	Q6UWY0	5	95555101-95605102	Disease related genes, Enzymes, Plasma proteins, Potential drug targets, Predicted secreted proteins		Hydrolase	Disease variant, Mucopolysaccharidosis	Evidence at protein level	Evidence at transcript level	Evidence at protein level	Evidence at protein level	Tissue enhanced	Detected in all		parathyroid gland: 18.5	Cell type enhanced	Detected in many		Extravillous trophoblasts: 54.5	Low cancer specificity	Detected in all			Low region specificity	Detected in all			Low immune cell specificity	Detected in many			Low lineage specificity	Detected in all			Low cancer specificity	Detected in all			Thyroid - Thyroid glandular cells	Low region specificity	Detected in all			Low region specificity	Detected in all
ART4	ARTC4, CD297, DO, DOK1	ENSG00000111339	ADP-ribosyltransferase 4 (inactive) (Dombrock blood group)	Q93070	12	14825569-14843526	Blood group antigen proteins, CD markers, Enzymes, Metabolic proteins, Predicted membrane proteins, Predicted secreted proteins		Blood group antigen, Glycosyltransferase, Nucleotidyltransferase, Transferase		Evidence at protein level	Evidence at transcript level	Evidence at transcript level	Evidence at protein level	Tissue enhanced	Detected in many		liver: 51.6;lymphoid tissue: 18.5	Cell type enhanced	Detected in some		Cholangiocytes: 11.4;Endothelial cells: 15.2;Erythroid cells: 36.2;Hepatocytes: 27.2;Lymphatic endothelial cells: 52.6;Rod photoreceptor cells: 12.6	Group enriched	Detected in some	5	liver cancer: 3.8;pancreatic cancer: 1.0	Low region specificity	Detected in all			Not detected in immune cells	Not detected			Not detected	Not detected			Cancer enriched	Detected in some	4	Rhabdoid: 11.7	Adipose subcutaneous - Smooth muscle cells, Liver - Hepatocytes, Thyroid - Fibroblasts	Region enhanced	Detected in single		olfactory bulb: 1.8	Low region specificity	Detected in all
ART5	ARTC5	ENSG00000167311	ADP-ribosyltransferase 5	Q96L15	11	3638512-3642316	Enzymes, Metabolic proteins, Predicted intracellular proteins, Predicted secreted proteins		Glycosyltransferase, Nucleotidyltransferase, Transferase		Evidence at protein level	Evidence at transcript level	Evidence at transcript level	Evidence at protein level	Tissue enhanced	Detected in many		ovary: 11.4;skeletal muscle: 13.0;testis: 28.6	Cell type enhanced	Detected in some		Early spermatids: 19.8;Late spermatids: 16.6;Oocytes: 14.0;Ovarian stromal cells: 9.7;Skeletal myocytes: 15.6;Spermatocytes: 55.1	Cancer enriched	Detected in some	4	testis cancer: 4.5	Low region specificity	Detected in single			Not detected in immune cells	Not detected			Not detected	Not detected			Cancer enriched	Detected in some	5	testis cancer: 12.7	Heart muscle - Cardiomyocytes	Not detected	Not detected			Not detected	Not detected
ARTN	ENOVIN, EVN, NBN	ENSG00000117407	Artemin	Q5T4W7	1	43933320-43937240	Predicted intracellular proteins, Predicted secreted proteins		Growth factor		Evidence at protein level	Evidence at transcript level	Evidence at protein level	Evidence at protein level	Low tissue specificity	Detected in many			Cell type enhanced	Detected in some		Club cells: 4.3;Early spermatids: 10.1;Granulosa cells: 8.3;Ionocytes: 4.4;Rod photoreceptor cells: 5.3;Smooth muscle cells: 5.6	Low cancer specificity	Detected in many			Low region specificity	Detected in all			Not detected in immune cells	Not detected			Not detected	Not detected			Cancer enhanced	Detected in many		Esophageal cancer: 47.6;head and neck cancer: 57.7		Region enriched	Detected in single	9	olfactory bulb: 3.3	Region enriched	Detected in single
ASGR1	CLEC4H1	ENSG00000141505	Asialoglycoprotein receptor 1	P07306	17	7173431-7179564	Predicted intracellular proteins, Predicted secreted proteins	Endocytosis, Host-virus interaction	Receptor		Evidence at protein level	Evidence at protein level	Evidence at protein level	Evidence at protein level	Tissue enriched	Detected in many	41	liver: 1065.6	Cell type enriched	Detected in many	4	Hepatocytes: 976.9	Cancer enriched	Detected in many	90	liver cancer: 131.6	Low region specificity	Detected in all			Group enriched	Detected in many	5	classical monocyte: 115.4;intermediate monocyte: 55.6;myeloid DC: 41.2	Group enriched	Detected in many	8	dendritic cells: 41.2;monocytes: 115.4	Cancer enriched	Detected in many	11	liver cancer: 80.4	Testis - Early spermatids, Testis - Late spermatids	Region enriched	Detected in all	9	cerebellum: 44.1	Not detected	Not detected
ASIP	AGTIL, ASP	ENSG00000101440	Agouti signaling protein	P42127	20	34194569-34269344	Predicted secreted proteins				Evidence at protein level	Evidence at protein level	Evidence at protein level	Evidence at protein level	Group enriched	Detected in many	5	epididymis: 11.9;heart muscle: 27.1;ovary: 40.4	Group enriched	Detected in many	5	Cardiomyocytes: 26.2;dendritic cells: 81.0;Ovarian stromal cells: 103.4	Low cancer specificity	Detected in some			Low region specificity	Detected in all			Immune cell enriched	Detected in single	340	plasmacytoid DC: 125.9	Lineage enriched	Detected in single	340	dendritic cells: 125.9	Cancer enhanced	Detected in many		Bone cancer: 4.5	Heart muscle - Cardiomyocytes, Skin - Fibroblast_2	Not detected	Not detected			Low region specificity	Detected in all
ASPN	FLJ20129, PLAP-1, SLRR1C	ENSG00000106819	Asporin	Q9BXN1	9	92456205-92482506	Disease related genes, Human disease related genes, Plasma proteins, Predicted intracellular proteins, Predicted secreted proteins	Biomineralization			Evidence at protein level	Evidence at protein level	Evidence at protein level	Evidence at protein level	Tissue enhanced	Detected in many		heart muscle: 92.0;smooth muscle: 106.5	Cell type enhanced	Detected in some		Basal keratinocytes: 40.4;Fibroblasts: 71.3;Microglial cells: 23.3;Ovarian stromal cells: 17.3;Sertoli cells: 21.8;Smooth muscle cells: 62.8	Cancer enhanced	Detected in all		breast cancer: 51.0	Low region specificity	Detected in all			Immune cell enriched	Detected in single	5	basophil: 1.8	Lineage enriched	Detected in single	5	granulocytes: 1.8	Cancer enhanced	Detected in single		Brain cancer: 1.0	Adipose subcutaneous - Adipose progenitor cells, Heart muscle - Fibroblasts, Kidney - Fibroblasts, Liver - Hepatic stellate cells, Skin - Fibroblast_1, Thyroid - Fibroblasts	Low region specificity	Detected in all			Low region specificity	Detected in all
ATRN	DPPT-L, MGCA	ENSG00000088812	Attractin	O75882	20	3471018-3651118	Plasma proteins, Predicted membrane proteins, Predicted secreted proteins	Inflammatory response	Receptor		Evidence at protein level	Evidence at transcript level	Evidence at protein level	Evidence at protein level	Low tissue specificity	Detected in all			Cell type enhanced	Detected in all		Excitatory neurons: 98.2;Inhibitory neurons: 96.8;Oligodendrocyte precursor cells: 84.0;Oligodendrocytes: 79.8	Low cancer specificity	Detected in all			Low region specificity	Detected in all			Low immune cell specificity	Detected in many			Low lineage specificity	Detected in all			Low cancer specificity	Detected in all			Liver - Hepatocytes, Testis - Spermatocytes, Testis - Spermatogonia, Thyroid - Thyroid glandular cells	Low region specificity	Detected in all			Low region specificity	Detected in all
AVP	ADH, ARVP	ENSG00000101200	Arginine vasopressin	P01185	20	3082556-3084724	Disease related genes, Human disease related genes, Predicted secreted proteins	Host-virus interaction	Hormone, Vasoactive, Vasoconstrictor	Diabetes insipidus, Disease variant	Evidence at protein level	Evidence at protein level	Evidence at protein level	Evidence at protein level	Tissue enriched	Detected in some	748	brain: 4430.7	Group enriched	Detected in some	6	dendritic cells: 13.8;Late spermatids: 25.6;Proximal tubular cells: 44.6	Not detected	Not detected			Region enriched	Detected in many	76	hypothalamus: 15977.0	Immune cell enriched	Detected in single	6	eosinophil: 2.8	Lineage enriched	Detected in single	6	granulocytes: 2.8	Cancer enriched	Detected in single	108	Leukemia: 13.5	Kidney - Proximal tubular cells, Testis - Late spermatids	Region enriched	Detected in many	10	hypothalamus: 232.8	Group enriched	Detected in many
AZGP1	ZA2G, ZAG	ENSG00000160862	Alpha-2-glycoprotein 1, zinc-binding	P25311	7	99966720-99976042	Cancer-related genes, Plasma proteins, Predicted intracellular proteins, Predicted secreted proteins			Cancer-related genes	Evidence at protein level	Evidence at protein level	Evidence at protein level	Evidence at protein level	Tissue enhanced	Detected in many		liver: 2718.3;salivary gland: 3732.5	Cell type enhanced	Detected in many		Breast glandular cells: 1494.4;Hepatocytes: 4213.4;Mucus glandular cells: 2188.5;Prostatic glandular cells: 4198.4;Serous glandular cells: 4020.8	Group enriched	Detected in many	12	breast cancer: 412.6;liver cancer: 273.6;prostate cancer: 469.5	Low region specificity	Detected in all			Not detected in immune cells	Not detected			Not detected	Not detected			Cancer enhanced	Detected in many		breast cancer: 226.3;prostate cancer: 78.4	Adipose subcutaneous - Adipocytes (Subcutaneous), Adipose visceral - Adipocytes (Visceral), Breast - Breast glandular cells, Kidney - Proximal tubular cells, Kidney - Proximal tubular cells, Liver - Hepatocytes, Liver - Hepatocytes, Prostate - Prostate glandular cells, Stomach - Chief cells	Not detected	Not detected			Low region specificity	Detected in all
AZU1	AZAMP, AZU, CAP37, HBP, HUMAZUR, NAZC	ENSG00000172232	Azurocidin 1	P20160	19	825097-832018	Enzymes, Plasma proteins, Predicted intracellular proteins, Predicted secreted proteins	Chemotaxis	Antibiotic, Antimicrobial, Heparin-binding, Serine protease homolog		Evidence at protein level	Evidence at protein level	Evidence at protein level	Evidence at protein level	Tissue enriched	Detected in some	49	bone marrow: 1577.5	Cell type enhanced	Detected in some		Breast glandular cells: 4.5;Breast myoepithelial cells: 5.3;Ciliated cells: 8.9;Erythroid cells: 6.4;Hofbauer cells: 4.8;Kupffer cells: 3.9;Spermatogonia: 7.2	Low cancer specificity	Detected in some			Not detected	Not detected			Immune cell enriched	Detected in single	9	neutrophil: 3.3	Lineage enriched	Detected in single	9	granulocytes: 3.3	Cancer enriched	Detected in single	40	Leukemia: 39.1	Liver - Erythroid cells, Lung - Neutrophil_1					Not detected	Not detected
B2M		ENSG00000166710	Beta-2-microglobulin	P61769	15	44711358-44718851	Cancer-related genes, Disease related genes, Human disease related genes, Plasma proteins, Potential drug targets, Predicted secreted proteins, Transporters	Immunity		Amyloidosis, Cancer-related genes, Disease variant	Evidence at protein level	Evidence at protein level	Evidence at protein level	Evidence at protein level	Low tissue specificity	Detected in all			Cell type enhanced	Detected in all		NK-cells: 20023.7;Proximal enterocytes: 18472.3	Low cancer specificity	Detected in all			Low region specificity	Detected in all			Low immune cell specificity	Detected in all			Low lineage specificity	Detected in all			Low cancer specificity	Detected in all			Skeletal muscle - Endothelial cells, Thyroid - T-cells	Low region specificity	Detected in all			Low region specificity	Detected in all
B3GAT1	CD57, GlcAT-P, HNK-1, LEU7, NK-1	ENSG00000109956	Beta-1,3-glucuronyltransferase 1	Q9P2W7	11	134378504-134412242	Enzymes, Metabolic proteins, Predicted intracellular proteins, Predicted secreted proteins		Transferase		Evidence at protein level	Evidence at protein level	Evidence at protein level	Evidence at protein level	Tissue enriched	Detected in many	6	brain: 193.4	Cell type enhanced	Detected in some		Astrocytes: 26.0;Bipolar cells: 30.4;Excitatory neurons: 35.9;Horizontal cells: 40.9;Inhibitory neurons: 29.0;Muller glia cells: 95.7;Oligodendrocyte precursor cells: 31.1;Oligodendrocytes: 72.4	Group enriched	Detected in some	11	glioma: 10.8;prostate cancer: 3.5;thyroid cancer: 4.1	Low region specificity	Detected in all			Immune cell enhanced	Detected in single		gdT-cell: 1.1	Lineage enriched	Detected in single	12	T-cells: 1.1	Cancer enhanced	Detected in many		Neuroblastoma: 8.1	Heart muscle - T-cells, Stomach - Chief cells	Low region specificity	Detected in all			Low region specificity	Detected in all
BCAN	BEHAB, CSPG7, MGC13038	ENSG00000132692	Brevican	Q96GW7	1	156641390-156659532	Plasma proteins, Predicted secreted proteins				Evidence at protein level	Evidence at protein level	Evidence at protein level	Evidence at protein level	Tissue enriched	Detected in many	16	brain: 245.5	Group enriched	Detected in some	4	Astrocytes: 129.1;Melanocytes: 271.4;Oligodendrocyte precursor cells: 270.3	Cancer enriched	Detected in many	5	glioma: 348.5	Low region specificity	Detected in all			Immune cell enriched	Detected in single	24	basophil: 7.8	Lineage enriched	Detected in single	24	granulocytes: 7.8	Low cancer specificity	Detected in all			Skin - Melanocytes	Low region specificity	Detected in all			Low region specificity	Detected in all
BCHE	CHE1, CHE2, E1	ENSG00000114200	Butyrylcholinesterase	P06276	3	165772904-165837462	Disease related genes, Enzymes, FDA approved drug targets, Human disease related genes, Metabolic proteins, Plasma proteins, Predicted intracellular proteins, Predicted secreted proteins		Hydrolase, Serine esterase	Disease variant, FDA approved drug targets	Evidence at protein level	Evidence at transcript level	Evidence at protein level	Evidence at protein level	Tissue enriched	Detected in many	13	liver: 508.2	Group enriched	Detected in many	7	Hepatocytes: 505.6;Mesothelial cells: 169.6;Oligodendrocyte precursor cells: 197.2	Group enriched	Detected in many	6	glioma: 24.0;liver cancer: 13.7;melanoma: 18.9	Low region specificity	Detected in all			Not detected in immune cells	Not detected			Not detected	Not detected			Low cancer specificity	Detected in many			Adipose visceral - Mesothelial cells, Kidney - Proximal tubular cells, Liver - Hepatocytes, Prostate - Smooth muscle cells, Testis - Early spermatids	Low region specificity	Detected in all
BDNF		ENSG00000176697	Brain derived neurotrophic factor	P23560	11	27654893-27722058	Cancer-related genes, Human disease related genes, Plasma proteins, Predicted intracellular proteins, Predicted membrane proteins, Predicted secreted proteins, RAS pathway related proteins		Growth factor	Cancer-related genes, Disease variant	Evidence at protein level	Evidence at protein level	Evidence at protein level	Evidence at protein level	Tissue enhanced	Detected in some		brain: 5.1	Cell type enhanced	Detected in many		Alveolar cells type 1: 20.5;Bipolar cells: 9.6;Cardiomyocytes: 11.4;Excitatory neurons: 21.5;Granulosa cells: 20.8;Oocytes: 11.8	Low cancer specificity	Detected in some			Low region specificity	Detected in all			Not detected in immune cells	Not detected			Not detected	Not detected			Cancer enhanced	Detected in many		Adrenocortical cancer: 27.6	Lung - Alveolar cells type 1, Testis - Early spermatids	Low region specificity	Detected in all			Low region specificity	Detected in many
BGLAP	OCN	ENSG00000242252	Bone gamma-carboxyglutamate protein	P02818	1	156242184-156243317	FDA approved drug targets, Predicted secreted proteins	Biomineralization		FDA approved drug targets	Evidence at protein level	Evidence at transcript level	Evidence at protein level	Evidence at protein level	Tissue enhanced	Detected in many		choroid plexus: 7.1;intestine: 8.3	Cell type enhanced	Detected in some		Distal tubular cells: 3.1;Serous glandular cells: 2.3;Sertoli cells: 2.7	Low cancer specificity	Detected in many			Low region specificity	Detected in all			Group enriched	Detected in some	17	NK-cell: 1.8;plasmacytoid DC: 1.6	Group enriched	Detected in many	17	dendritic cells: 1.6;NK-cells: 1.8	Cancer enhanced	Detected in some		Leukemia: 5.8;Myeloma: 14.4	Colon - Enteric glia cells	Region enriched	Detected in single	7	olfactory bulb: 5.3	Low region specificity	Detected in all
BGN	DSPG1, SLRR1A	ENSG00000182492	Biglycan	P21810	X	153494980-153509546	Disease related genes, Human disease related genes, Predicted secreted proteins			Aortic aneurysm, Disease variant, Dwarfism	Evidence at protein level	Evidence at protein level	Evidence at protein level	Evidence at protein level	Tissue enhanced	Detected in many		heart muscle: 769.6	Cell type enhanced	Detected in many		Fibroblasts: 239.9;Pancreatic endocrine cells: 161.3;Peritubular cells: 649.2;Sertoli cells: 508.6;Smooth muscle cells: 445.8	Low cancer specificity	Detected in all			Low region specificity	Detected in all			Not detected in immune cells	Not detected			Not detected	Not detected			Cancer enhanced	Detected in many		Brain cancer: 147.9;thyroid cancer: 165.4	Adipose visceral - Adipose progenitor cells, Kidney - Fibroblasts, Liver - Hepatic stellate cells, Skin - Fibroblast_1, Thyroid - Fibroblasts	Low region specificity	Detected in all			Low region specificity	Detected in all
BMP1	BMP-1, PCOLC	ENSG00000168487	Bone morphogenetic protein 1	P13497	8	22165140-22212326	Disease related genes, Enzymes, Human disease related genes, Metabolic proteins, Plasma proteins, Potential drug targets, Predicted secreted proteins	Chondrogenesis, Differentiation, Osteogenesis	Cytokine, Developmental protein, Growth factor, Hydrolase, Metalloprotease, Protease	Disease variant, Osteogenesis imperfecta	Evidence at protein level	Evidence at protein level	Evidence at protein level	Evidence at protein level	Low tissue specificity	Detected in many			Cell type enhanced	Detected in many		Endometrial stromal cells: 36.7	Low cancer specificity	Detected in all			Low region specificity	Detected in all			Not detected in immune cells	Not detected			Not detected	Not detected			Low cancer specificity	Detected in all			Heart muscle - Fibroblasts	Low region specificity	Detected in all			Low region specificity	Detected in all
BMP10		ENSG00000163217	Bone morphogenetic protein 10	O95393	2	68860909-68871397	Predicted secreted proteins	Cell adhesion	Cytokine, Developmental protein, Growth factor		Evidence at protein level	Evidence at transcript level	Evidence at protein level	Evidence at protein level	Tissue enriched	Detected in some	67	heart muscle: 432.7	Cell type enhanced	Detected in some		Cardiomyocytes: 1.4;Kupffer cells: 1.7;Late spermatids: 1.1	Not detected	Not detected			Not detected	Not detected			Not detected in immune cells	Not detected			Not detected	Not detected			Group enriched	Detected in some	27	Gastric cancer: 9.4;Rhabdoid: 2.9	Testis - Late spermatids	Not detected	Not detected			Low region specificity	Detected in many
BMP15	GDF9B	ENSG00000130385	Bone morphogenetic protein 15	O95972	X	50910735-50916641	Disease related genes, Human disease related genes, Predicted secreted proteins		Cytokine, Growth factor	Disease variant, Premature ovarian failure	Evidence at protein level	No human protein/transcript evidence	Evidence at protein level	Evidence at protein level	Not detected	Not detected			Cell type enriched	Detected in single	15	Early spermatids: 1.5	Not detected	Not detected			Not detected	Not detected			Not detected in immune cells	Not detected			Not detected	Not detected			Not detected	Not detected				Not detected	Not detected			Not detected	Not detected
BMP2	BMP2A	ENSG00000125845	Bone morphogenetic protein 2	P12643	20	6767686-6780246	Cancer-related genes, Disease related genes, Human disease related genes, Predicted secreted proteins	Chondrogenesis, Differentiation, Osteogenesis	Cytokine, Developmental protein, Growth factor	Cancer-related genes, Disease variant, Dwarfism	Evidence at protein level	Evidence at protein level	Evidence at protein level	Evidence at protein level	Low tissue specificity	Detected in many			Cell type enhanced	Detected in many		Alveolar cells type 1: 157.9;Alveolar cells type 2: 127.0;Basal keratinocytes: 109.2;Distal enterocytes: 80.0;Lymphatic endothelial cells: 116.5;Suprabasal keratinocytes: 71.6	Low cancer specificity	Detected in all			Low region specificity	Detected in all			Not detected in immune cells	Not detected			Not detected	Not detected			Cancer enhanced	Detected in many		cervical cancer: 30.7	Pancreas - Ductal cells	Low region specificity	Detected in many			Low region specificity	Detected in many
BMP3		ENSG00000152785	Bone morphogenetic protein 3	P12645	4	81030708-81057627	Plasma proteins, Predicted secreted proteins	Chondrogenesis, Differentiation, Osteogenesis	Cytokine, Developmental protein, Growth factor		Evidence at protein level	Evidence at transcript level	Evidence at protein level	Evidence at protein level	Tissue enhanced	Detected in some		intestine: 9.0;lung: 5.3;ovary: 5.2;urinary bladder: 9.2	Cell type enhanced	Detected in some		Alveolar cells type 2: 18.1;Club cells: 13.3;Distal enterocytes: 39.7;Mucus glandular cells: 15.7;Paneth cells: 37.3;Proximal enterocytes: 25.0;Salivary duct cells: 15.2;Undifferentiated cells: 14.7	Group enriched	Detected in some	4	lung cancer: 4.2;urothelial cancer: 7.5	Low region specificity	Detected in many			Not detected in immune cells	Not detected			Not detected	Not detected			Cancer enhanced	Detected in some		Bladder cancer: 2.9;lymphoma: 6.6	Lung - Alveolar cells type 2, Thyroid - Fibroblasts	Low region specificity	Detected in many			Low region specificity	Detected in many
BMP4	BMP2B	ENSG00000125378	Bone morphogenetic protein 4	P12644	14	53949736-53958761	Cancer-related genes, Disease related genes, Human disease related genes, Predicted intracellular proteins, Predicted secreted proteins	Chondrogenesis, Differentiation, Osteogenesis	Cytokine, Developmental protein, Growth factor	Cancer-related genes, Disease variant, Microphthalmia	Evidence at protein level	Evidence at protein level	Evidence at protein level	Evidence at protein level	Tissue enhanced	Detected in many		choroid plexus: 76.8	Cell type enhanced	Detected in many		Basal squamous epithelial cells: 30.4;Cytotrophoblasts: 29.5;Fibroblasts: 44.8;Syncytiotrophoblasts: 39.6	Cancer enhanced	Detected in all		colorectal cancer: 28.9	Region enriched	Detected in all	6	choroid plexus: 65.3	Immune cell enhanced	Detected in some		non-classical monocyte: 1.9	Group enriched	Detected in many	12	monocytes: 1.9;T-cells: 1.3	Cancer enhanced	Detected in many		colorectal cancer: 279.2	Breast - Fibroblasts, Heart muscle - Fibroblasts, Liver - Hepatic stellate cells, Prostate - Fibroblasts	Low region specificity	Detected in all			Low region specificity	Detected in all
BMP5		ENSG00000112175	Bone morphogenetic protein 5	P22003	6	55753653-55875590	Predicted intracellular proteins, Predicted secreted proteins	Chondrogenesis, Differentiation, Osteogenesis	Cytokine, Developmental protein, Growth factor		Evidence at protein level	Evidence at transcript level	Evidence at protein level	Evidence at protein level	Tissue enriched	Detected in many	5	placenta: 68.9	Cell type enhanced	Detected in some		Cardiomyocytes: 15.2;Fibroblasts: 11.1;Microglial cells: 25.0;Pancreatic endocrine cells: 39.1;Skeletal myocytes: 8.8;Smooth muscle cells: 21.7	Cancer enhanced	Detected in many		lung cancer: 2.8	Low region specificity	Detected in many			Not detected in immune cells	Not detected			Not detected	Not detected			Cancer enhanced	Detected in many		Rhabdoid: 15.3	Liver - Hepatic stellate cells, Pancreas - Alpha cells, Pancreas - Beta cells, Skeletal muscle - Fibroblasts	Low region specificity	Detected in all			Low region specificity	Detected in all
BMP6	VGR, VGR1	ENSG00000153162	Bone morphogenetic protein 6	P22004	6	7726099-7881728	Predicted secreted proteins	Chondrogenesis, Differentiation, Osteogenesis	Cytokine, Developmental protein, Growth factor	Disease variant	Evidence at protein level	Evidence at transcript level	Evidence at protein level	Evidence at protein level	Tissue enhanced	Detected in many		ovary: 19.7	Cell type enhanced	Detected in some		Adipocytes: 42.9;Endothelial cells: 21.6;Inhibitory neurons: 21.7;Microglial cells: 70.7;Oocytes: 110.3;Plasma cells: 30.1	Low cancer specificity	Detected in all			Low region specificity	Detected in all			Immune cell enhanced	Detected in single		basophil: 1.1	Lineage enriched	Detected in single	11	granulocytes: 1.1	Cancer enhanced	Detected in many		Myeloma: 42.2;Rhabdoid: 30.5	Adipose visceral - Endothelial cells, Breast - Endothelial cells, Colon - Endothelial cells, Kidney - Endothelial cells, Skin - Endothelial cells, Testis - Spermatogonia	Low region specificity	Detected in all			Low region specificity	Detected in many
BMP7	OP-1	ENSG00000101144	Bone morphogenetic protein 7	P18075	20	57168753-57266641	Predicted intracellular proteins, Predicted secreted proteins	Chondrogenesis, Differentiation, Osteogenesis	Cytokine, Developmental protein, Growth factor		Evidence at protein level	Evidence at transcript level	Evidence at protein level	Evidence at protein level	Tissue enhanced	Detected in many		choroid plexus: 35.2;thyroid gland: 44.6	Cell type enhanced	Detected in many		Astrocytes: 70.3;Basal keratinocytes: 47.8;Basal squamous epithelial cells: 41.9;Cytotrophoblasts: 137.6;Oligodendrocyte precursor cells: 69.8;Squamous epithelial cells: 43.8;Syncytiotrophoblasts: 55.1	Low cancer specificity	Detected in many			Low region specificity	Detected in all			Not detected in immune cells	Not detected			Not detected	Not detected			Low cancer specificity	Detected in many			Colon - Enteric glia cells, Heart muscle - Cardiomyocytes, Kidney - Podocytes, Testis - Spermatogonia, Thyroid - Thyroid glandular cells	Low region specificity	Detected in all			Low region specificity	Detected in all
BMP8A	OP-2	ENSG00000183682	Bone morphogenetic protein 8a	Q7Z5Y6	1	39491636-39529869	Predicted secreted proteins	Chondrogenesis, Differentiation, Osteogenesis	Cytokine, Developmental protein, Growth factor		Evidence at transcript level	Evidence at transcript level	Evidence at transcript level	Evidence at transcript level	Tissue enriched	Detected in many	16	thyroid gland: 89.1	Cell type enriched	Detected in some	7	Late spermatids: 169.0	Cancer enhanced	Detected in many		thyroid cancer: 4.6	Low region specificity	Detected in all			Not detected in immune cells	Not detected			Not detected	Not detected			Cancer enhanced	Detected in many		Myeloma: 8.2;prostate cancer: 7.3	Testis - Late spermatids
BMP8B	BMP8, OP-2	ENSG00000116985	Bone morphogenetic protein 8b	P34820	1	39757182-39788865	Predicted secreted proteins	Chondrogenesis, Differentiation, Osteogenesis	Cytokine, Developmental protein, Growth factor		Evidence at protein level	Evidence at transcript level	Evidence at transcript level	Evidence at protein level	Low tissue specificity	Detected in many			Group enriched	Detected in some	5	Early spermatids: 36.2;Late spermatids: 96.3;Plasma cells: 38.6;Schwann cells: 30.6	Low cancer specificity	Detected in many			Low region specificity	Detected in all			Not detected in immune cells	Not detected			Not detected	Not detected			Cancer enhanced	Detected in many		Myeloma: 38.6
BMPER	CRIM3, Cv2	ENSG00000164619	BMP binding endothelial regulator	Q8N8U9	7	33904308-34156427	Disease related genes, Human disease related genes, Plasma proteins, Predicted intracellular proteins, Predicted secreted proteins			Disease variant	Evidence at protein level	Evidence at transcript level	Evidence at protein level	Evidence at protein level	Low tissue specificity	Detected in many			Group enriched	Detected in many	5	Excitatory neurons: 277.1;Inhibitory neurons: 86.2;Oligodendrocyte precursor cells: 98.6	Cancer enhanced	Detected in some		glioma: 2.6	Low region specificity	Detected in many			Not detected in immune cells	Not detected			Not detected	Not detected			Cancer enhanced	Detected in many		Adrenocortical cancer: 11.5	Testis - Spermatogonia	Low region specificity	Detected in all			Low region specificity	Detected in all
BPI	BPIFD1	ENSG00000101425	Bactericidal permeability increasing protein	P17213	20	38304150-38337505	Predicted intracellular proteins, Predicted secreted proteins, Transporters	Immunity, Innate immunity	Antibiotic, Antimicrobial		Evidence at protein level	Evidence at protein level	Evidence at protein level	Evidence at protein level	Tissue enriched	Detected in some	89	bone marrow: 1486.2	Group enriched	Detected in some	54	Early spermatids: 180.0;Late spermatids: 236.2;Proximal tubular cells: 87.3	Not detected	Not detected			Not detected	Not detected			Group enriched	Detected in some	17	classical monocyte: 14.5;neutrophil: 7.1	Group enriched	Detected in many	17	granulocytes: 7.1;monocytes: 14.5	Cancer enriched	Detected in some	4	Leukemia: 20.4	Liver - Erythroid cells, Lung - Neutrophil_1, Testis - Early spermatids, Testis - Late spermatids	Not detected	Not detected			Low region specificity	Detected in single
BPIFA1	bA49G10.5, LUNX, PLUNC, SPLUNC1	ENSG00000198183	BPI fold containing family A member 1	Q9NP55	20	33235995-33243311	Plasma proteins, Predicted secreted proteins	Immunity, Innate immunity	Antibiotic, Antimicrobial		Evidence at protein level	Evidence at protein level	Evidence at protein level	Evidence at protein level	Tissue enhanced	Detected in some		cervix: 6.0;lung: 17.7;pituitary gland: 11.8	Group enriched	Detected in some	5	Club cells: 960.0;Ionocytes: 617.4;Serous glandular cells: 535.7	Cancer enriched	Detected in many	27	lung cancer: 262.1	Not detected	Not detected			Not detected in immune cells	Not detected			Not detected	Not detected			Cancer enriched	Detected in some	28	pancreatic cancer: 28.5	Lung - Respiratory ciliated cells	Region enriched	Detected in single	10	cerebellum: 2.0	Not detected	Not detected
BPIFA2	bA49G10.1, C20orf70, PSP, SPLUNC2	ENSG00000131050	BPI fold containing family A member 2	Q96DR5	20	33161768-33181412	Predicted secreted proteins		Antibiotic, Antimicrobial		Evidence at protein level	Evidence at protein level	Evidence at protein level	Evidence at protein level	Tissue enriched	Detected in some	1611	salivary gland: 6665.1	Cell type enriched	Detected in some	19	Serous glandular cells: 5236.8	Group enriched	Detected in some	4	lung cancer: 2.6;pancreatic cancer: 2.9;stomach cancer: 0.9	Not detected	Not detected			Not detected in immune cells	Not detected			Not detected	Not detected			Cancer enhanced	Detected in some		breast cancer: 2.6;lung cancer: 2.8		Not detected	Not detected			Not detected	Not detected
BPIFA3	bA49G10.4, C20orf71, SPLUNC3	ENSG00000131059	BPI fold containing family A member 3	Q9BQP9	20	33217310-33227806	Predicted secreted proteins				Evidence at protein level	Evidence at protein level	Evidence at transcript level	Evidence at protein level	Tissue enriched	Detected in single	522	testis: 52.2	Cell type enriched	Detected in some	5	Late spermatids: 3086.3	Not detected	Not detected			Not detected	Not detected			Not detected in immune cells	Not detected			Not detected	Not detected			Not detected	Not detected			Testis - Late spermatids	Not detected	Not detected			Not detected	Not detected
BPIFB1	bA49G10.6, C20orf114, dJ1187J4.1, LPLUNC1, MGC14597, VEMSGP	ENSG00000125999	BPI fold containing family B member 1	Q8TDL5	20	33273480-33309871	Plasma proteins, Predicted secreted proteins	Immunity, Innate immunity			Evidence at protein level	Evidence at protein level	Evidence at protein level	Evidence at protein level	Group enriched	Detected in many	4	cervix: 546.4;salivary gland: 264.3;stomach 1: 499.1	Group enriched	Detected in some	7	Club cells: 7690.7;Ionocytes: 4098.2	Cancer enhanced	Detected in many		stomach cancer: 75.8	Low region specificity	Detected in some			Not detected in immune cells	Not detected			Not detected	Not detected			Cancer enriched	Detected in many	7	breast cancer: 122.7	Lung - Respiratory ciliated cells, Testis - Early spermatids, Testis - Late spermatids	Region enriched	Detected in single	6	olfactory bulb: 4.8	Low region specificity	Detected in many
BPIFB2	BPIL1, C20orf184, dJ726C3.2, LPLUNC2	ENSG00000078898	BPI fold containing family B member 2	Q8N4F0	20	33007704-33023703	Plasma proteins, Predicted secreted proteins, Transporters				Evidence at protein level	Evidence at protein level	Evidence at protein level	Evidence at protein level	Tissue enriched	Detected in some	23	salivary gland: 2226.3	Cell type enhanced	Detected in some		Breast glandular cells: 6.3;Breast myoepithelial cells: 14.1;Club cells: 9.2;Early spermatids: 5.6;Late spermatids: 9.4;Prostatic glandular cells: 4.5;Serous glandular cells: 14.1	Cancer enhanced	Detected in many		head and neck cancer: 20.9	Not detected	Not detected			Not detected in immune cells	Not detected			Not detected	Not detected			Group enriched	Detected in some	9	breast cancer: 13.5;liver cancer: 14.6		Not detected	Not detected			Not detected	Not detected
BPIFB3	C20orf185, dJ726C3.4, LPLUNC3, RYA3	ENSG00000186190	BPI fold containing family B member 3	P59826	20	33053903-33073847	Plasma proteins, Predicted secreted proteins				Evidence at protein level	No human protein/transcript evidence	Evidence at protein level	Evidence at protein level	Not detected	Not detected			Cell type enhanced	Detected in single		Late spermatids: 1.9	Cancer enriched	Detected in single	7	ovarian cancer: 1.1	Not detected	Not detected			Not detected in immune cells	Not detected			Not detected	Not detected			Not detected	Not detected				Not detected	Not detected			Not detected	Not detected
BPIFB4	C20orf186, dJ726C3.5, LPLUNC4	ENSG00000186191	BPI fold containing family B member 4	P59827	20	33079643-33111751	Predicted secreted proteins				Evidence at protein level	Evidence at transcript level	Evidence at transcript level	Evidence at protein level	Tissue enriched	Detected in single	13	pituitary gland: 8.2	Group enriched	Detected in some	5	Basal respiratory cells: 2.6;Ionocytes: 1.8;Oocytes: 3.7	Low cancer specificity	Detected in some			Region enhanced	Detected in single		choroid plexus: 1.4	Not detected in immune cells	Not detected			Not detected	Not detected			Cancer enhanced	Detected in single		Kidney cancer: 2.2		Not detected	Not detected			Not detected	Not detected
BPIFB6	BPIL3, LPLUNC6	ENSG00000167104	BPI fold containing family B member 6	Q8NFQ5	20	33031648-33044047	Predicted secreted proteins				Evidence at protein level	Evidence at protein level	Evidence at protein level	Evidence at protein level	Tissue enriched	Detected in single	32	salivary gland: 3.2	Not detected	Not detected			Not detected	Not detected			Not detected	Not detected			Not detected in immune cells	Not detected			Not detected	Not detected			Not detected	Not detected				Not detected	Not detected			Low region specificity	Detected in many
BPIFC	BPIL2, dJ149A16.7	ENSG00000184459	BPI fold containing family C	Q8NFQ6	22	32413845-32464484	Predicted secreted proteins	Immunity, Innate immunity			Evidence at protein level	Evidence at transcript level	Evidence at transcript level	Evidence at protein level	Tissue enriched	Detected in some	19	skin 1: 44.2	Group enriched	Detected in some	6	Early spermatids: 25.4;Late spermatids: 11.5;Suprabasal keratinocytes: 7.2	Group enriched	Detected in some	11	head and neck cancer: 1.6;melanoma: 1.6	Not detected	Not detected			Immune cell enriched	Detected in single	16	basophil: 1.5	Lineage enriched	Detected in single	16	granulocytes: 1.5	Not detected	Not detected			Testis - Early spermatids, Testis - Late spermatids	Not detected	Not detected			Low region specificity	Detected in some
BRINP2	DBCCR1L2, FAM5B	ENSG00000198797	BMP/retinoic acid inducible neural specific 2	Q9C0B6	1	177170958-177282422	Predicted secreted proteins, Transporters	Cell cycle, Growth arrest			Evidence at protein level	Evidence at transcript level	Evidence at transcript level	Evidence at protein level	Group enriched	Detected in some	5	adrenal gland: 9.3;brain: 31.1	Group enriched	Detected in some	4	Astrocytes: 114.9;Excitatory neurons: 112.9;Inhibitory neurons: 142.1;Oligodendrocyte precursor cells: 90.6	Cancer enriched	Detected in some	5	glioma: 11.4	Low region specificity	Detected in all			Not detected in immune cells	Not detected			Not detected	Not detected			Not detected	Not detected			Adipose visceral - Mesothelial cells, Colon - Colon enteroendocrine cells, Testis - Early spermatids, Testis - Late spermatids	Low region specificity	Detected in all			Low region specificity	Detected in all
BRINP3	DBCCR1L, DBCCR1L1, FAM5C	ENSG00000162670	BMP/retinoic acid inducible neural specific 3	Q76B58	1	190097658-190478404	Predicted intracellular proteins, Predicted secreted proteins	Cell cycle, Growth arrest			Evidence at protein level	Evidence at transcript level	Evidence at protein level	Evidence at protein level	Tissue enhanced	Detected in many		brain: 25.8;intestine: 17.4	Cell type enhanced	Detected in some		Astrocytes: 253.0;Excitatory neurons: 322.5;Inhibitory neurons: 124.1;Oligodendrocyte precursor cells: 1012.7	Group enriched	Detected in some	14	breast cancer: 3.4;glioma: 8.6;prostate cancer: 3.5	Low region specificity	Detected in all			Not detected in immune cells	Not detected			Not detected	Not detected			Cancer enhanced	Detected in many		breast cancer: 11.2;Rhabdoid: 20.8	Lung - Fibroblast_2, Prostate - Prostate glandular cells, Testis - Early spermatids, Thyroid - Fibroblasts	Low region specificity	Detected in all			Low region specificity	Detected in all
BSPH1	BSP1, ELSPBP2	ENSG00000188334	Binder of sperm protein homolog 1	Q075Z2	19	47968046-47992170	Predicted secreted proteins	Fertilization			Evidence at protein level	Evidence at protein level	Evidence at transcript level	Evidence at protein level	Tissue enriched	Detected in some	51	epididymis: 373.6	Cell type enhanced	Detected in single		Bipolar cells: 2.7	Not detected	Not detected			Region enhanced	Detected in single		cerebellum: 1.5	Not detected in immune cells	Not detected			Not detected	Not detected			Not detected	Not detected				Not detected	Not detected			Low region specificity	Detected in all
BTBD17	BTBD17A, LGALS3BPL, TANGO10A	ENSG00000204347	BTB domain containing 17	A6NE02	17	74356416-74361868	Predicted secreted proteins				Evidence at protein level	Evidence at transcript level	No human protein/transcript evidence	Evidence at protein level	Tissue enriched	Detected in single	14	brain: 7.4	Cell type enhanced	Detected in some		Astrocytes: 4.0;Bipolar cells: 1.3;Gastric mucus-secreting cells: 1.8;Horizontal cells: 6.3;Late spermatids: 3.7;Muller glia cells: 1.6;Oligodendrocyte precursor cells: 3.3	Cancer enriched	Detected in some	5	glioma: 9.5	Low region specificity	Detected in many			Not detected in immune cells	Not detected			Not detected	Not detected			Group enriched	Detected in some	4	Bone cancer: 10.9;lung cancer: 4.0		Low region specificity	Detected in all			Low region specificity	Detected in many
BTC		ENSG00000174808	Betacellulin	P35070	4	74744759-74794523	Predicted intracellular proteins, Predicted membrane proteins, Predicted secreted proteins		Growth factor, Mitogen		Evidence at protein level	Evidence at transcript level	Evidence at protein level	Evidence at protein level	Tissue enhanced	Detected in many		intestine: 24.8	Cell type enhanced	Detected in many		Ciliated cells: 22.1;Granulosa cells: 17.5	Low cancer specificity	Detected in many			Region enhanced	Detected in many		choroid plexus: 8.0	Not detected in immune cells	Not detected			Not detected	Not detected			Cancer enhanced	Detected in many		Gallbladder cancer: 16.7	Skin - Keratinocyte (granular)	Not detected	Not detected			Low region specificity	Detected in many
BTD		ENSG00000169814	Biotinidase	P43251	3	15601341-15722311	Disease related genes, Enzymes, Human disease related genes, Metabolic proteins, Plasma proteins, Potential drug targets, Predicted intracellular proteins, Predicted secreted proteins		Hydrolase	Disease variant	Evidence at protein level	Evidence at protein level	Evidence at protein level	Evidence at protein level	Tissue enhanced	Detected in all		liver: 97.0	Cell type enhanced	Detected in all		Rod photoreceptor cells: 118.2	Low cancer specificity	Detected in all			Low region specificity	Detected in all			Low immune cell specificity	Detected in all			Low lineage specificity	Detected in all			Low cancer specificity	Detected in all			Adipose subcutaneous - Adipocytes (Subcutaneous), Adipose visceral - Adipocytes (Visceral), Breast - Adipocytes (Breast), Testis - Early spermatids, Thyroid - Thyroid glandular cells	Low region specificity	Detected in all			Low region specificity	Detected in all
C10orf95	FLJ14280	ENSG00000120055	Chromosome 10 open reading frame 95		10	102449837-102451543	Predicted secreted proteins				Evidence at transcript level	Evidence at transcript level			Tissue enhanced	Detected in many		fallopian tube: 9.3	Cell type enhanced	Detected in many		Ciliated cells: 35.4;Oocytes: 29.4;Rod photoreceptor cells: 15.2;Syncytiotrophoblasts: 36.8	Low cancer specificity	Detected in many			Low region specificity	Detected in all			Low immune cell specificity	Detected in many			Low lineage specificity	Detected in all			Low cancer specificity	Detected in many			Skin - Keratinocyte (granular)	Low region specificity	Detected in single
C14orf93	FLJ12154, RTFC	ENSG00000100802	Chromosome 14 open reading frame 93	Q9H972	14	22985894-23010166	Predicted intracellular proteins, Predicted secreted proteins				Evidence at protein level	Evidence at transcript level	Evidence at protein level	Evidence at protein level	Low tissue specificity	Detected in all			Cell type enhanced	Detected in many		Enteroendocrine cells: 20.8	Low cancer specificity	Detected in all			Low region specificity	Detected in all			Low immune cell specificity	Detected in all			Low lineage specificity	Detected in all			Low cancer specificity	Detected in all				Low region specificity	Detected in all			Low region specificity	Detected in all
C15orf61	LOC145853	ENSG00000189227	Chromosome 15 open reading frame 61	A6NNL5	15	67521131-67530146	Predicted intracellular proteins, Predicted secreted proteins				Evidence at protein level	Evidence at transcript level	Evidence at transcript level	Evidence at protein level	Tissue enhanced	Detected in all		skeletal muscle: 22.9	Cell type enhanced	Detected in all		Early spermatids: 302.3;Oocytes: 359.5;Spermatocytes: 215.1	Low cancer specificity	Detected in all			Low region specificity	Detected in all			Low immune cell specificity	Detected in many			Low lineage specificity	Detected in all			Low cancer specificity	Detected in all			Heart muscle - Cardiomyocytes, Testis - Early spermatids	Low region specificity	Detected in all			Low region specificity	Detected in all
C16orf89	MGC45438	ENSG00000153446	Chromosome 16 open reading frame 89	Q6UX73	16	5044122-5066110	Predicted secreted proteins				Evidence at protein level	Evidence at protein level	Evidence at protein level	Evidence at protein level	Tissue enhanced	Detected in many		lung: 104.9;thyroid gland: 221.8	Cell type enhanced	Detected in many		Alveolar cells type 2: 268.4;Club cells: 65.2;Distal tubular cells: 76.8;Fibroblasts: 33.6	Group enriched	Detected in many	14	lung cancer: 64.7;thyroid cancer: 145.6	Low region specificity	Detected in all			Not detected in immune cells	Not detected			Not detected	Not detected			Cancer enriched	Detected in some	10	thyroid cancer: 14.2	Colon - Fibroblasts, Lung - Alveolar cells type 2, Prostate - Fibroblasts, Stomach - Chief cells, Thyroid - Thyroid glandular cells	Low region specificity	Detected in all			Low region specificity	Detected in many
C17orf67		ENSG00000214226	Chromosome 17 open reading frame 67	Q0P5P2	17	56791913-56838773	Predicted secreted proteins				Evidence at protein level	Evidence at transcript level	Evidence at protein level	Evidence at protein level	Low tissue specificity	Detected in many			Cell type enhanced	Detected in many		Lymphatic endothelial cells: 35.4	Low cancer specificity	Detected in many			Low region specificity	Detected in all			Low immune cell specificity	Detected in some			Low lineage specificity	Detected in many			Low cancer specificity	Detected in many				Region enriched	Detected in single	5	olfactory bulb: 3.1	Region enhanced	Detected in many
C17orf99	GLPG464, UNQ464	ENSG00000187997	Chromosome 17 open reading frame 99	Q6UX52	17	78146385-78166297	Predicted intracellular proteins, Predicted secreted proteins	Adaptive immunity, Immunity	Cytokine		Evidence at protein level	Evidence at transcript level	Evidence at protein level	Evidence at protein level	Tissue enriched	Detected in some	7	bone marrow: 8.6	Group enriched	Detected in some	7	Erythroid cells: 20.7;Oocytes: 10.3	Not detected	Not detected			Not detected	Not detected			Not detected in immune cells	Not detected			Not detected	Not detected			Group enriched	Detected in some	5	Leukemia: 1.1;lymphoma: 2.6		Not detected	Not detected
C18orf54	LAS2, MGC33382	ENSG00000166845	Chromosome 18 open reading frame 54	Q8IYD9	18	54357906-54385218	Predicted intracellular proteins, Predicted secreted proteins				Evidence at protein level	Evidence at protein level	Evidence at protein level	Evidence at protein level	Tissue enriched	Detected in many	5	testis: 16.8	Cell type enhanced	Detected in many		Early spermatids: 123.2;Extravillous trophoblasts: 26.6;Late spermatids: 32.9;Oligodendrocytes: 21.4;Spermatocytes: 35.6	Low cancer specificity	Detected in many			Low region specificity	Detected in all			Immune cell enhanced	Detected in single		non-classical monocyte: 1.9	Low lineage specificity	Detected in single			Low cancer specificity	Detected in all			Testis - Early spermatids	Low region specificity	Detected in all			Low region specificity	Detected in all
C1orf54	FLJ23221	ENSG00000118292	Chromosome 1 open reading frame 54	Q8WWF1	1	150268200-150280916	Predicted secreted proteins				Evidence at transcript level	Evidence at transcript level	Evidence at transcript level	Evidence at transcript level	Low tissue specificity	Detected in all			Cell type enhanced	Detected in many		Adipocytes: 103.8;B-cells: 97.8;Kupffer cells: 106.8;Langerhans cells: 172.2;Peritubular cells: 102.8;Schwann cells: 464.6	Low cancer specificity	Detected in all			Low region specificity	Detected in all			Immune cell enriched	Detected in many	5	myeloid DC: 103.8	Lineage enriched	Detected in many	5	dendritic cells: 103.8	Cancer enhanced	Detected in all		Rhabdoid: 36.3	Heart muscle - Fibroblasts, Skeletal muscle - Fibroblasts, Thyroid - Fibroblasts	Low region specificity	Detected in all			Low region specificity	Detected in all
C1orf56	FLJ20519, MENT	ENSG00000143443	Chromosome 1 open reading frame 56	Q9BUN1	1	151047751-151051986	Predicted secreted proteins				Evidence at protein level	Evidence at protein level	Evidence at protein level	Evidence at protein level	Tissue enriched	Detected in many	7	testis: 74.4	Cell type enhanced	Detected in all		Early spermatids: 548.8;Langerhans cells: 291.7;NK-cells: 242.7;Spermatocytes: 258.0	Low cancer specificity	Detected in all			Low region specificity	Detected in all			Low immune cell specificity	Detected in all			Low lineage specificity	Detected in all			Low cancer specificity	Detected in all			Testis - Early spermatids, Testis - Late spermatids, Thyroid - Thyroid glandular cells	Not detected	Not detected			Low region specificity	Detected in all
C1QA		ENSG00000173372	Complement C1q A chain	P02745	1	22635077-22639678	Disease related genes, Human disease related genes, Plasma proteins, Predicted intracellular proteins, Predicted secreted proteins	Complement pathway, Host-virus interaction, Immunity, Innate immunity			Evidence at protein level	Evidence at protein level	Evidence at protein level	Evidence at protein level	Tissue enhanced	Detected in all		choroid plexus: 621.7;lymphoid tissue: 1066.3	Group enriched	Detected in many	5	Hofbauer cells: 1545.9;Kupffer cells: 3931.0;Macrophages: 1776.8	Low cancer specificity	Detected in all			Low region specificity	Detected in all			Group enriched	Detected in some	38	intermediate monocyte: 227.9;non-classical monocyte: 184.6	Lineage enriched	Detected in many	59	monocytes: 227.9	Not detected	Not detected			Adipose subcutaneous - Macrophages, Adipose visceral - Macrophages, Breast - Macrophages, Colon - Macrophages, Heart muscle - Macrophages, Kidney - Macrophages, Liver - Kupffer cells, Lung - Macrophages, Pancreas - Macrophages, Prostate - Macrophages, Skeletal muscle - Macrophages, Skin - Macrophages, Stomach - Macrophages, Testis - Macrophages, Thyroid - Macrophages	Low region specificity	Detected in all			Low region specificity	Detected in all
C1QB		ENSG00000173369	Complement C1q B chain		1	22652762-22661637	Human disease related genes, Predicted membrane proteins, Predicted secreted proteins				Evidence at transcript level	Evidence at transcript level			Tissue enhanced	Detected in all		lymphoid tissue: 973.1	Group enriched	Detected in many	9	Hofbauer cells: 1340.6;Kupffer cells: 3907.0;Macrophages: 1814.7	Low cancer specificity	Detected in all			Low region specificity	Detected in all			Group enriched	Detected in some	71	intermediate monocyte: 142.5;non-classical monocyte: 103.0	Lineage enriched	Detected in many	83	monocytes: 142.5	Not detected	Not detected			Adipose subcutaneous - Macrophages, Adipose visceral - Macrophages, Breast - Macrophages, Colon - Macrophages, Heart muscle - Macrophages, Kidney - Macrophages, Liver - Kupffer cells, Lung - Macrophages, Pancreas - Macrophages, Prostate - Macrophages, Skeletal muscle - Macrophages, Skin - Macrophages, Stomach - Macrophages, Testis - Macrophages, Thyroid - Macrophages	Low region specificity	Detected in all			Low region specificity	Detected in all
C1QBP	gC1Q-R, gC1qR, HABP1, p32, SF2p32	ENSG00000108561	Complement C1q binding protein	Q07021	17	5432777-5448830	Cancer-related genes, Disease related genes, Human disease related genes, Plasma proteins, Potential drug targets, Predicted intracellular proteins, Predicted secreted proteins, Transporters	Adaptive immunity, Apoptosis, Complement pathway, Host-virus interaction, Immunity, Innate immunity, mRNA processing, mRNA splicing, Ribosome biogenesis, Transcription, Transcription regulation		Cancer-related genes, Disease variant, Primary mitochondrial disease	Evidence at protein level	Evidence at protein level	Evidence at protein level	Evidence at protein level	Low tissue specificity	Detected in all			Low cell type specificity	Detected in all			Low cancer specificity	Detected in all			Low region specificity	Detected in all			Low immune cell specificity	Detected in all			Low lineage specificity	Detected in all			Low cancer specificity	Detected in all				Low region specificity	Detected in all			Low region specificity	Detected in all
C1QC	C1QG	ENSG00000159189	Complement C1q C chain	P02747	1	22643014-22648110	Disease related genes, Human disease related genes, Plasma proteins, Predicted intracellular proteins, Predicted secreted proteins	Complement pathway, Immunity, Innate immunity		Disease variant	Evidence at protein level	Evidence at protein level	Evidence at protein level	Evidence at protein level	Tissue enhanced	Detected in all		lymphoid tissue: 923.4	Group enriched	Detected in many	5	Hofbauer cells: 1156.0;Kupffer cells: 1255.6;Macrophages: 969.3	Low cancer specificity	Detected in all			Low region specificity	Detected in all			Immune cell enriched	Detected in some	6	intermediate monocyte: 56.5	Lineage enriched	Detected in single	559	monocytes: 56.5	Not detected	Not detected			Adipose subcutaneous - Macrophages, Adipose visceral - Macrophages, Breast - Macrophages, Colon - Macrophages, Heart muscle - Macrophages, Kidney - Macrophages, Liver - Kupffer cells, Lung - Macrophages, Pancreas - Macrophages, Prostate - Macrophages, Skeletal muscle - Macrophages, Skin - Macrophages, Stomach - Macrophages, Testis - Macrophages, Thyroid - Macrophages	Low region specificity	Detected in all			Low region specificity	Detected in all
C1QL1	C1QRF, C1QTNF14, CRF, CTRP14	ENSG00000131094	Complement C1q like 1	O75973	17	44959693-44968303	Plasma proteins, Predicted secreted proteins				Evidence at protein level	Evidence at transcript level	Evidence at protein level	Evidence at protein level	Tissue enhanced	Detected in many		brain: 51.7;kidney: 20.4	Group enriched	Detected in some	6	Horizontal cells: 288.3;Mesothelial cells: 112.1;Oligodendrocyte precursor cells: 79.2	Cancer enriched	Detected in all	7	glioma: 116.0	Low region specificity	Detected in all			Not detected in immune cells	Not detected			Not detected	Not detected			Cancer enhanced	Detected in many		Kidney cancer: 91.1	Adipose visceral - Mesothelial cells, Kidney - Podocytes, Liver - Cholangiocyte, Pancreas - Alpha cells, Pancreas - Beta cells, Prostate - Fibroblasts, Stomach - Fibroblasts	Low region specificity	Detected in all			Low region specificity	Detected in all
C1QL2	C1QTNF10, CTRP10	ENSG00000144119	Complement C1q like 2	Q7Z5L3	2	119156243-119158751	Predicted secreted proteins, Transporters				Evidence at protein level	Evidence at transcript level	Evidence at transcript level	Evidence at protein level	Tissue enriched	Detected in some	9	brain: 24.5	Group enriched	Detected in some	13	Horizontal cells: 122.7;Oligodendrocyte precursor cells: 34.9	Cancer enhanced	Detected in some		thyroid cancer: 1.0	Low region specificity	Detected in many			Not detected in immune cells	Not detected			Not detected	Not detected			Cancer enriched	Detected in single	4	Bone cancer: 1.5		Region enhanced	Detected in many		hippocampal formation: 22.7	Low region specificity	Detected in many
C1QL3	C1ql, C1QTNF13, CTRP13, K100	ENSG00000165985	Complement C1q like 3	Q5VWW1	10	16513734-16521879	Predicted secreted proteins				Evidence at protein level	Evidence at transcript level	Evidence at transcript level	Evidence at protein level	Group enriched	Detected in some	10	brain: 26.9;retina: 7.2	Cell type enhanced	Detected in some		Excitatory neurons: 4.6;Horizontal cells: 1.3;Rod photoreceptor cells: 4.0	Low cancer specificity	Detected in some			Low region specificity	Detected in all			Not detected in immune cells	Not detected			Not detected	Not detected			Cancer enhanced	Detected in some		Uterine cancer: 5.3		Low region specificity	Detected in all			Group enriched	Detected in all
C1QL4	C1QTNF11, CTRP11	ENSG00000186897	Complement C1q like 4	Q86Z23	12	49332409-49337188	Predicted secreted proteins				Evidence at protein level	Evidence at transcript level	Evidence at protein level	Evidence at protein level	Tissue enhanced	Detected in some		testis: 4.1	Cell type enriched	Detected in some	4	Late spermatids: 92.2	Low cancer specificity	Detected in many			Region enriched	Detected in many	5	pons: 16.3	Not detected in immune cells	Not detected			Not detected	Not detected			Cancer enhanced	Detected in many		Rhabdoid: 19.0	Adipose visceral - Mesothelial cells, Testis - Late spermatids	Region enhanced	Detected in some		midbrain: 6.2	Region enhanced	Detected in many
C1QTNF1	CTRP1, FLJ90694, GIP, ZSIG37	ENSG00000173918	C1q and TNF related 1	Q9BXJ1	17	79022814-79049788	Predicted intracellular proteins, Predicted secreted proteins				Evidence at protein level	Evidence at protein level	Evidence at protein level	Evidence at protein level	Tissue enhanced	Detected in many		adipose tissue: 207.3;heart muscle: 308.6	Cell type enhanced	Detected in many		Adipocytes: 37.4;Fibroblasts: 36.5;Mesothelial cells: 48.2;Sertoli cells: 35.4;Smooth muscle cells: 127.7;Syncytiotrophoblasts: 45.6	Low cancer specificity	Detected in all			Low region specificity	Detected in all			Not detected in immune cells	Not detected			Not detected	Not detected			Low cancer specificity	Detected in many			Breast - Adipocytes (Breast)	Low region specificity	Detected in many			Low region specificity	Detected in all
C1QTNF12	ADIPOLIN, C1QDC2, CTRP12, FAM132A, MGC105127	ENSG00000184163	C1q and TNF related 12	Q5T7M4	1	1242446-1246722	Predicted secreted proteins		Hormone		Evidence at protein level	Evidence at transcript level	Evidence at protein level	Evidence at protein level	Tissue enhanced	Detected in some		intestine: 6.6;skin 1: 6.4	Group enriched	Detected in many	4	Distal enterocytes: 146.5;Proximal enterocytes: 213.7	Low cancer specificity	Detected in many			Low region specificity	Detected in many			Not detected in immune cells	Not detected			Not detected	Not detected			Cancer enhanced	Detected in some		head and neck cancer: 3.5	Adipose visceral - Endothelial cells, Kidney - Proximal tubular cells	Low region specificity	Detected in all			Low region specificity	Detected in many
C1QTNF2	CTRP2	ENSG00000145861	C1q and TNF related 2	Q9BXJ5	5	160347754-160370641	Predicted secreted proteins				Evidence at protein level	Evidence at transcript level	Evidence at protein level	Evidence at protein level	Low tissue specificity	Detected in many			Cell type enhanced	Detected in some		Fibroblasts: 17.2;Leydig cells: 21.6;Lymphatic endothelial cells: 8.1;Peritubular cells: 30.3;Smooth muscle cells: 24.5	Low cancer specificity	Detected in many			Low region specificity	Detected in all			Immune cell enriched	Detected in single	5	basophil: 1.2	Lineage enriched	Detected in single	5	granulocytes: 1.2	Cancer enhanced	Detected in some		Sarcoma: 7.0	Heart muscle - Fibroblasts, Kidney - Fibroblasts, Liver - Hepatic stellate cells, Prostate - Fibroblasts, Skin - Fibroblast_1, Stomach - Fibroblasts, Thyroid - Fibroblasts	Low region specificity	Detected in all			Low region specificity	Detected in all
C1QTNF3	2310005P21Rik, Corcs, Cors, Cors-26, CTRP3	ENSG00000082196	C1q and TNF related 3	Q9BXJ4	5	34017858-34043213	Plasma proteins, Predicted secreted proteins				Evidence at protein level	Evidence at transcript level	Evidence at protein level	Evidence at protein level	Tissue enhanced	Detected in many		esophagus: 32.1;salivary gland: 50.7	Group enriched	Detected in many	4	Early spermatids: 91.3;Late spermatids: 332.0;Muller glia cells: 197.3	Low cancer specificity	Detected in all			Low region specificity	Detected in all			Not detected in immune cells	Not detected			Not detected	Not detected			Cancer enhanced	Detected in some		Myeloma: 23.9;skin cancer: 12.0	Adipose subcutaneous - Adipose progenitor cells, Testis - Early spermatids, Testis - Late spermatids, Thyroid - Fibroblasts	Low region specificity	Detected in single			Low region specificity	Detected in all
C1QTNF4	CTRP4, ZACRP4	ENSG00000172247	C1q and TNF related 4	Q9BXJ3	11	47589667-47594411	Predicted secreted proteins		Cytokine	Disease variant	Evidence at protein level	Evidence at transcript level	Evidence at protein level	Evidence at protein level	Tissue enriched	Detected in many	7	brain: 117.6	Cell type enhanced	Detected in many		Granulosa cells: 66.3;Late spermatids: 50.6;Leydig cells: 44.9;Muller glia cells: 43.4;Ovarian stromal cells: 98.2;Peritubular cells: 41.4;Spermatogonia: 51.0	Group enriched	Detected in some	4	glioma: 1.7;ovarian cancer: 2.5;testis cancer: 2.8	Low region specificity	Detected in all			Not detected in immune cells	Not detected			Not detected	Not detected			Cancer enriched	Detected in single	5	Leukemia: 2.5	Heart muscle - Fibroblasts	Low region specificity	Detected in all			Low region specificity	Detected in all
C1QTNF5	CTRP5, DKFZp586B0621, LORD	ENSG00000223953	C1q and TNF related 5	Q9BXJ0	11	119338942-119340940	Disease related genes, Human disease related genes, Predicted secreted proteins			Disease variant	Evidence at protein level	Evidence at protein level	Evidence at protein level	Evidence at protein level	Tissue enriched	Detected in many	11	choroid plexus: 571.0	Cell type enhanced	Detected in some		Endothelial cells: 1.4;Fibroblasts: 2.9;Gastric mucus-secreting cells: 1.8;Smooth muscle cells: 1.9	Not detected	Not detected			Low region specificity	Detected in all			Not detected in immune cells	Not detected			Not detected	Not detected			Cancer enhanced	Detected in some		Brain cancer: 6.7;Sarcoma: 4.1		Low region specificity	Detected in all			Low region specificity	Detected in all
C1QTNF6	CTRP6, ZACRP6	ENSG00000133466	C1q and TNF related 6	Q9BXI9	22	37180166-37199385	Predicted intracellular proteins, Predicted secreted proteins				Evidence at protein level	Evidence at protein level	Evidence at protein level	Evidence at protein level	Tissue enhanced	Detected in many		endometrium 1: 30.7;placenta: 28.6	Cell type enriched	Detected in many	15	Extravillous trophoblasts: 477.1	Low cancer specificity	Detected in all			Low region specificity	Detected in all			Low immune cell specificity	Detected in some			Low lineage specificity	Detected in many			Low cancer specificity	Detected in many			Adipose subcutaneous - Adipose progenitor cells, Adipose visceral - Adipose progenitor cells	Low region specificity	Detected in all			Low region specificity	Detected in all
C1QTNF7	CTRP7	ENSG00000163145	C1q and TNF related 7	Q9BXJ2	4	15339818-15446167	Plasma proteins, Predicted secreted proteins				Evidence at protein level	Evidence at protein level	Evidence at transcript level	Evidence at protein level	Low tissue specificity	Detected in many			Cell type enhanced	Detected in some		Bipolar cells: 19.4;Fibroblasts: 28.8;Leydig cells: 20.9;Ovarian stromal cells: 18.9;Peritubular cells: 33.5;Smooth muscle cells: 14.0	Low cancer specificity	Detected in some			Low region specificity	Detected in all			Not detected in immune cells	Not detected			Not detected	Not detected			Not detected	Not detected			Liver - Hepatic stellate cells, Lung - Fibroblast_1, Pancreas - Fibroblasts, Prostate - Fibroblasts, Thyroid - Fibroblasts	Low region specificity	Detected in many			Low region specificity	Detected in many
C1QTNF8	CTRP8, UNQ5829	ENSG00000184471	C1q and TNF related 8	P60827	16	1088226-1096244	Predicted secreted proteins				Evidence at protein level	Evidence at transcript level	Evidence at protein level	Evidence at protein level	Tissue enhanced	Detected in some		fallopian tube: 1.7;pituitary gland: 1.7	Cell type enhanced	Detected in single		Ciliated cells: 3.4	Not detected	Not detected			Low region specificity	Detected in many			Not detected in immune cells	Not detected			Not detected	Not detected			Not detected	Not detected			Lung - Respiratory ciliated cells					Not detected	Not detected
C1QTNF9	AQL1, C1QTNF9A, CTRP9, MGC48915	ENSG00000240654	C1q and TNF related 9	P0C862	13	24307166-24322535	Predicted secreted proteins, Transporters		Hormone		Evidence at protein level	Evidence at protein level	Evidence at protein level	Evidence at protein level	Tissue enhanced	Detected in some		skeletal muscle: 8.1	Group enriched	Detected in some	7	Adipocytes: 33.7;Endothelial cells: 12.1	Not detected	Not detected			Low region specificity	Detected in all			Not detected in immune cells	Not detected			Not detected	Not detected			Not detected	Not detected
C1QTNF9B	CTRP9B	ENSG00000205863	C1q and TNF related 9B	B2RNN3	13	23891099-23897502	Predicted secreted proteins				Evidence at protein level	Evidence at protein level	Evidence at protein level	Evidence at protein level	Tissue enhanced	Detected in many		skin 1: 17.4;testis: 8.6	Cell type enhanced	Detected in some		Adipocytes: 3.6;Early spermatids: 1.9;Late spermatids: 2.1	Cancer enhanced	Detected in single		prostate cancer: 0.8	Region enriched	Detected in many	4	hippocampal formation: 17.0	Not detected in immune cells	Not detected			Not detected	Not detected			Low cancer specificity	Detected in many
C1RL	C1r-LP, C1RL1	ENSG00000139178	Complement C1r subcomponent like	Q9NZP8	12	7089587-7109238	Enzymes, Plasma proteins, Predicted intracellular proteins, Predicted secreted proteins	Complement pathway, Immunity, Innate immunity	Hydrolase, Protease, Serine protease		Evidence at protein level	Evidence at protein level	Evidence at protein level	Evidence at protein level	Tissue enhanced	Detected in all		liver: 138.4	Cell type enhanced	Detected in many		Hepatocytes: 110.8	Low cancer specificity	Detected in all			Low region specificity	Detected in all			Immune cell enhanced	Detected in many		neutrophil: 5.4	Lineage enriched	Detected in many	4	granulocytes: 5.4	Low cancer specificity	Detected in all			Liver - Hepatocytes	Not detected	Not detected			Not detected	Not detected
C1S		ENSG00000182326	Complement C1s	P09871	12	6988259-7071032	Disease related genes, Enzymes, FDA approved drug targets, Human disease related genes, Plasma proteins, Predicted intracellular proteins, Predicted secreted proteins	Complement pathway, Immunity, Innate immunity	Hydrolase, Protease, Serine protease	Disease variant, Ehlers-Danlos syndrome, FDA approved drug targets	Evidence at protein level	Evidence at protein level	Evidence at protein level	Evidence at protein level	Tissue enriched	Detected in all	5	liver: 2762.6	Cell type enhanced	Detected in many		Fibroblasts: 717.8;Hepatocytes: 2248.0;Leydig cells: 1204.3;Mesothelial cells: 578.3;Ovarian stromal cells: 401.7;Peritubular cells: 631.2	Cancer enhanced	Detected in all		liver cancer: 276.7	Low region specificity	Detected in all			Not detected in immune cells	Not detected			Not detected	Not detected			Low cancer specificity	Detected in many			Adipose subcutaneous - Adipose progenitor cells, Adipose visceral - Adipose progenitor cells, Breast - Fibroblasts, Liver - Hepatocytes, Lung - Fibroblast_2, Skin - Fibroblast_2	Low region specificity	Detected in many			Low region specificity	Detected in all
C2		ENSG00000166278	Complement C2	P06681	6	31897785-31945673	Disease related genes, Enzymes, Human disease related genes, Plasma proteins, Potential drug targets, Predicted intracellular proteins, Predicted secreted proteins	Complement pathway, Immunity, Innate immunity	Hydrolase, Protease, Serine protease	Age-related macular degeneration, Disease variant	Evidence at protein level	Evidence at protein level	Evidence at protein level	Evidence at protein level	Tissue enriched	Detected in many	6	liver: 466.0	Cell type enhanced	Detected in many		Alveolar cells type 2: 194.1;Hepatocytes: 323.8;Hofbauer cells: 241.9;Kupffer cells: 141.5	Cancer enriched	Detected in all	9	liver cancer: 100.2	Low region specificity	Detected in all			Immune cell enhanced	Detected in some		intermediate monocyte: 20.7;non-classical monocyte: 26.1	Lineage enriched	Detected in single	33	monocytes: 26.1	Group enriched	Detected in many	4	liver cancer: 11.4;Myeloma: 14.9;thyroid cancer: 5.1	Adipose subcutaneous - Macrophages, Liver - Hepatocytes, Skin - Fibroblast_2	Low region specificity	Detected in all			Low region specificity	Detected in many
C21orf62	B37, C21orf120, PRED81	ENSG00000205929	Chromosome 21 open reading frame 62	Q9NYP8	21	32790673-32813743	Predicted intracellular proteins, Predicted secreted proteins				Evidence at protein level	Evidence at protein level	Evidence at transcript level	Evidence at transcript level	Tissue enhanced	Detected in some		choroid plexus: 22.6;epididymis: 8.2;ovary: 8.6	Group enriched	Detected in many	4	Cholangiocytes: 38.2;Mesothelial cells: 31.6;Ovarian stromal cells: 17.9	Cancer enriched	Detected in some	6	glioma: 11.0	Low region specificity	Detected in all			Not detected in immune cells	Not detected			Not detected	Not detected			Not detected	Not detected			Adipose visceral - Mesothelial cells	Low region specificity	Detected in all			Low region specificity	Detected in all
C22orf15	FLJ36561, N27C7-3	ENSG00000169314	Chromosome 22 open reading frame 15	Q8WYQ4	22	23762990-23765863	Predicted secreted proteins				Evidence at protein level	Evidence at transcript level	Evidence at protein level	Evidence at protein level	Tissue enriched	Detected in some	6	fallopian tube: 17.7	Group enriched	Detected in some	7	Ciliated cells: 109.4;Ionocytes: 29.1	Cancer enriched	Detected in single	4	endometrial cancer: 1.7	Low region specificity	Detected in many			Immune cell enhanced	Detected in single		plasmacytoid DC: 1.0	Low lineage specificity	Detected in single			Cancer enhanced	Detected in single		Bone cancer: 1.1	Lung - Respiratory ciliated cells, Testis - Early spermatids	Low region specificity	Detected in many			Low region specificity	Detected in all
C2orf66	UNQ6411	ENSG00000187944	Chromosome 2 open reading frame 66		2	196804417-196809355	Predicted secreted proteins				Evidence at transcript level	Evidence at transcript level			Tissue enhanced	Detected in some		adipose tissue: 2.7;adrenal gland: 3.8;pituitary gland: 3.6	Cell type enriched	Detected in some	6	Early spermatids: 50.7	Cancer enhanced	Detected in single		glioma: 0.7	Low region specificity	Detected in many			Not detected in immune cells	Not detected			Not detected	Not detected			Low cancer specificity	Detected in single			Testis - Early spermatids, Testis - Late spermatids	Not detected	Not detected			Low region specificity	Detected in all
C3	ARMD9, C3a, C3b, CPAMD1	ENSG00000125730	Complement C3	P01024	19	6677704-6730562	Candidate cardiovascular disease genes, Disease related genes, FDA approved drug targets, Human disease related genes, Plasma proteins, Predicted intracellular proteins, Predicted secreted proteins	Complement alternate pathway, Complement pathway, Fatty acid metabolism, Immunity, Inflammatory response, Innate immunity, Lipid metabolism		Age-related macular degeneration, Disease variant, FDA approved drug targets, Hemolytic uremic syndrome	Evidence at protein level	Evidence at protein level	Evidence at protein level	Evidence at protein level	Tissue enriched	Detected in all	9	liver: 5250.9	Cell type enhanced	Detected in many		Ductal cells: 657.6;Exocrine glandular cells: 845.2;Hepatocytes: 3158.4;Mesothelial cells: 2220.5	Cancer enriched	Detected in all	5	liver cancer: 1213.6	Low region specificity	Detected in all			Immune cell enriched	Detected in many	5	non-classical monocyte: 14.5	Lineage enriched	Detected in many	5	monocytes: 14.5	Cancer enhanced	Detected in many		liver cancer: 255.0	Liver - Hepatocytes, Lung - Fibroblast_2, Thyroid - Macrophages	Low region specificity	Detected in many			Low region specificity	Detected in all
C3orf33	AC3-33, FLJ31139	ENSG00000174928	Chromosome 3 open reading frame 33	Q6P1S2	3	155762617-155806278	Predicted intracellular proteins, Predicted secreted proteins				Evidence at protein level	Evidence at transcript level	Evidence at protein level	Evidence at protein level	Low tissue specificity	Detected in all			Cell type enhanced	Detected in many		Excitatory neurons: 14.4;Inhibitory neurons: 14.3;Oocytes: 14.7	Low cancer specificity	Detected in all			Low region specificity	Detected in all			Low immune cell specificity	Detected in many			Low lineage specificity	Detected in all			Low cancer specificity	Detected in all			Thyroid - Thyroid glandular cells	Low region specificity	Detected in all
C4A	C4, C4A2, C4A3, C4A4, C4A6, C4B, C4S, CO4, CPAMD2, RG	ENSG00000244731	Complement C4A (Rodgers blood group)	P0C0L4	6	31982057-32002681	Blood group antigen proteins, Disease related genes, FDA approved drug targets, Human disease related genes, Plasma proteins, Predicted secreted proteins	Complement pathway, Immunity, Inflammatory response, Innate immunity	Blood group antigen	Disease variant, FDA approved drug targets, Systemic lupus erythematosus	Evidence at protein level	Evidence at protein level	Evidence at protein level	Evidence at protein level	Tissue enhanced	Detected in many		adrenal gland: 112.2;liver: 328.2	Group enriched	Detected in some	4	Hepatocytes: 6.8;Mesothelial cells: 8.5	Cancer enhanced	Detected in many		liver cancer: 27.8	Low region specificity	Detected in all			Not detected in immune cells	Not detected			Not detected	Not detected			Cancer enhanced	Detected in some		liver cancer: 8.8;Myeloma: 6.7	Breast - Breast glandular cells, Kidney - Proximal tubular cells, Liver - Hepatocytes
C4B	C4B1, C4B3, C4F, CH, CO4, CPAMD3	ENSG00000224389	Complement C4B (Chido blood group)	P0C0L5	6	32014795-32035418	Blood group antigen proteins, Disease related genes, FDA approved drug targets, Human disease related genes, Plasma proteins, Predicted intracellular proteins, Predicted secreted proteins	Complement pathway, Immunity, Inflammatory response, Innate immunity	Blood group antigen	FDA approved drug targets, Systemic lupus erythematosus	Evidence at protein level	Evidence at transcript level	Evidence at protein level	Evidence at protein level	Group enriched	Detected in many	5	adrenal gland: 214.6;liver: 375.4	Group enriched	Detected in some	5	Hepatocytes: 7.1;Mesothelial cells: 13.6	Cancer enhanced	Detected in many		liver cancer: 33.8	Low region specificity	Detected in all			Not detected in immune cells	Not detected			Not detected	Not detected			Cancer enhanced	Detected in some		liver cancer: 6.7;Myeloma: 3.9	Liver - Hepatocytes
C4BPA	C4BP	ENSG00000123838	Complement component 4 binding protein alpha	P04003	1	207104233-207144972	Human disease related genes, Plasma proteins, Predicted secreted proteins	Complement pathway, Immunity, Innate immunity			Evidence at protein level	Evidence at protein level	Evidence at protein level	Evidence at protein level	Tissue enriched	Detected in many	11	liver: 1860.6	Group enriched	Detected in some	4	Alveolar cells type 2: 321.7;Hepatocytes: 852.2	Cancer enriched	Detected in many	7	liver cancer: 434.8	Low region specificity	Detected in many			Immune cell enriched	Detected in single	137	neutrophil: 29.6	Lineage enriched	Detected in single	137	granulocytes: 29.6	Cancer enhanced	Detected in some		liver cancer: 7.4;lung cancer: 3.9	Liver - Hepatocytes, Lung - Alveolar cells type 2	Not detected	Not detected			Region enhanced	Detected in single
C4BPB	C4BP	ENSG00000123843	Complement component 4 binding protein beta	P20851	1	207088860-207099993	Human disease related genes, Plasma proteins, Predicted secreted proteins	Complement pathway, Immunity, Innate immunity			Evidence at protein level	Evidence at transcript level	Evidence at protein level	Evidence at protein level	Tissue enriched	Detected in many	13	liver: 458.6	Cell type enriched	Detected in many	12	Hepatocytes: 654.1	Cancer enriched	Detected in many	19	liver cancer: 83.7	Not detected	Not detected			Immune cell enhanced	Detected in single		plasmacytoid DC: 1.1	Low lineage specificity	Detected in single			Cancer enhanced	Detected in many		Bile duct cancer: 39.5	Adipose subcutaneous - Macrophages, Testis - Late spermatids					Not detected	Not detected
C4orf48		ENSG00000243449	Chromosome 4 open reading frame 48	Q5BLP8	4	2041995-2043964	Predicted secreted proteins				Evidence at protein level	Evidence at transcript level	Evidence at protein level	Evidence at protein level	Tissue enhanced	Detected in many		brain: 141.6;pituitary gland: 72.5	Cell type enhanced	Detected in many		Distal enterocytes: 397.0;Granulosa cells: 528.9;Melanocytes: 506.8;Pancreatic endocrine cells: 395.6	Low cancer specificity	Detected in all			Low region specificity	Detected in all			Low immune cell specificity	Detected in all			Low lineage specificity	Detected in all			Low cancer specificity	Detected in many				Low region specificity	Detected in all			Low region specificity	Detected in all
C5	C5a, C5b, CPAMD4	ENSG00000106804	Complement C5	P01031	9	120932987-121075195	Disease related genes, FDA approved drug targets, Human disease related genes, Plasma proteins, Predicted intracellular proteins, Predicted secreted proteins	Complement alternate pathway, Complement pathway, Cytolysis, Immunity, Inflammatory response, Innate immunity		FDA approved drug targets	Evidence at protein level	Evidence at protein level	Evidence at protein level	Evidence at protein level	Tissue enriched	Detected in many	30	liver: 434.4	Cell type enriched	Detected in many	14	Hepatocytes: 435.9	Cancer enriched	Detected in many	17	liver cancer: 73.0	Low region specificity	Detected in all			Not detected in immune cells	Not detected			Not detected	Not detected			Cancer enriched	Detected in many	5	liver cancer: 21.1	Liver - Hepatocytes, Thyroid - Fibroblasts	Low region specificity	Detected in single			Low region specificity	Detected in many
C5orf46	AP-64, MGC23985, SSSP1	ENSG00000178776	Chromosome 5 open reading frame 46	Q6UWT4	5	147880726-147906538	Predicted secreted proteins				Evidence at protein level	Evidence at protein level	Evidence at protein level	Evidence at protein level	Group enriched	Detected in some	8	salivary gland: 176.1;skin 1: 109.5	Group enriched	Detected in many	8	Early spermatids: 288.8;Late spermatids: 207.1;Mucus glandular cells: 101.8;Serous glandular cells: 247.4	Cancer enhanced	Detected in many		renal cancer: 8.3	Group enriched	Detected in some	7	cerebellum: 4.8;choroid plexus: 1.6	Not detected in immune cells	Not detected			Not detected	Not detected			Cancer enhanced	Detected in many		Kidney cancer: 61.6	Skin - Keratinocyte (granular), Testis - Late spermatids	Not detected	Not detected			Not detected	Not detected
C6		ENSG00000039537	Complement C6	P13671	5	41142116-41261438	Cancer-related genes, Disease related genes, Human disease related genes, Plasma proteins, Potential drug targets, Predicted secreted proteins, Transporters	Complement pathway, Cytolysis, Immunity, Innate immunity		Cancer-related genes	Evidence at protein level	Evidence at protein level	Evidence at protein level	Evidence at protein level	Tissue enriched	Detected in many	11	liver: 610.3	Cell type enhanced	Detected in some		Cholangiocytes: 125.9;Ciliated cells: 63.9;Hepatocytes: 323.6;Late spermatids: 53.2;Leydig cells: 118.1	Group enriched	Detected in many	7	liver cancer: 49.0;pancreatic cancer: 12.5	Low region specificity	Detected in many			Not detected in immune cells	Not detected			Not detected	Not detected			Cancer enhanced	Detected in single		Bone cancer: 1.1	Breast - Adipocytes (Breast), Liver - Hepatocytes, Lung - Respiratory ciliated cells	Not detected	Not detected			Low region specificity	Detected in single
C6orf120	bA160E12.4	ENSG00000185127	Chromosome 6 open reading frame 120	Q7Z4R8	6	169702126-169706360	Predicted secreted proteins	Apoptosis			Evidence at protein level	Evidence at transcript level	Evidence at protein level	Evidence at protein level	Low tissue specificity	Detected in all			Group enriched	Detected in many	6	Early spermatids: 120.6;Late spermatids: 273.1	Low cancer specificity	Detected in all			Low region specificity	Detected in all			Low immune cell specificity	Detected in all			Low lineage specificity	Detected in all			Low cancer specificity	Detected in all			Testis - Early spermatids, Testis - Late spermatids	Low region specificity	Detected in all			Low region specificity	Detected in all
C6orf15	STG	ENSG00000204542	Chromosome 6 open reading frame 15	Q6UXA7	6	31111223-31112575	Predicted secreted proteins				Evidence at protein level	Evidence at transcript level	Evidence at protein level	Evidence at protein level	Group enriched	Detected in some	5	cervix: 5.3;lymphoid tissue: 3.4;skin 1: 6.5	Cell type enriched	Detected in some	8	Breast glandular cells: 75.6	Low cancer specificity	Detected in many			Not detected	Not detected			Not detected in immune cells	Not detected			Not detected	Not detected			Cancer enhanced	Detected in many		cervical cancer: 20.9;colorectal cancer: 26.9;Esophageal cancer: 22.8	Skin - Keratinocyte (granular)	Not detected	Not detected			Not detected	Not detected
C6orf58	LEG1	ENSG00000184530	Chromosome 6 open reading frame 58	Q6P5S2	6	127519455-127591820	Predicted secreted proteins		Developmental protein		Evidence at protein level	Evidence at protein level	Evidence at protein level	Evidence at protein level	Group enriched	Detected in some	5	intestine: 595.4;salivary gland: 2191.7	Cell type enhanced	Detected in some		Club cells: 7.5;Early spermatids: 21.4;Gastric mucus-secreting cells: 46.6;Mucus glandular cells: 8.7	Group enriched	Detected in some	6	pancreatic cancer: 17.1;stomach cancer: 14.0	Low region specificity	Detected in some			Not detected in immune cells	Not detected			Not detected	Not detected			Group enriched	Detected in some	5	Kidney cancer: 2.3;lymphoma: 3.3	Testis - Early spermatids	Not detected	Not detected			Not detected	Not detected
C7		ENSG00000112936	Complement C7	P10643	5	40909492-41020216	Cancer-related genes, Disease related genes, Human disease related genes, Plasma proteins, Predicted secreted proteins	Complement alternate pathway, Complement pathway, Cytolysis, Immunity, Innate immunity		Cancer-related genes, Disease variant	Evidence at protein level	Evidence at transcript level	Evidence at protein level	Evidence at protein level	Tissue enhanced	Detected in many		adrenal gland: 884.6	Group enriched	Detected in many	4	Fibroblasts: 729.1;Leydig cells: 1107.4	Cancer enriched	Detected in all	4	pancreatic cancer: 73.8	Region enhanced	Detected in many		choroid plexus: 33.5	Not detected in immune cells	Not detected			Not detected	Not detected			Cancer enriched	Detected in some	12	Neuroblastoma: 50.9	Heart muscle - Fibroblasts, Kidney - Fibroblasts, Liver - Hepatic stellate cells, Lung - Fibroblast_2, Pancreas - Fibroblasts, Prostate - Fibroblasts	Not detected	Not detected			Region enhanced	Detected in many
C8A		ENSG00000157131	Complement C8 alpha chain	P07357	1	56854768-56918223	Disease related genes, Human disease related genes, Plasma proteins, Potential drug targets, Predicted secreted proteins, Transporters	Complement alternate pathway, Complement pathway, Cytolysis, Immunity, Innate immunity			Evidence at protein level	Evidence at transcript level	Evidence at protein level	Evidence at protein level	Tissue enriched	Detected in some	279	liver: 481.7	Cell type enriched	Detected in some	14	Hepatocytes: 257.7	Cancer enriched	Detected in single	279	liver cancer: 85.3	Not detected	Not detected			Not detected in immune cells	Not detected			Not detected	Not detected			Not detected	Not detected			Liver - Hepatocytes	Not detected	Not detected			Not detected	Not detected
C8B		ENSG00000021852	Complement C8 beta chain	P07358	1	56929207-56974383	Disease related genes, Human disease related genes, Plasma proteins, Predicted secreted proteins	Complement alternate pathway, Complement pathway, Cytolysis, Immunity, Innate immunity			Evidence at protein level	Evidence at protein level	Evidence at protein level	Evidence at protein level	Tissue enriched	Detected in some	127	liver: 630.0	Cell type enriched	Detected in some	11	Hepatocytes: 247.1	Cancer enriched	Detected in some	181	liver cancer: 107.0	Not detected	Not detected			Immune cell enriched	Detected in single	23	basophil: 2.3	Lineage enriched	Detected in single	23	granulocytes: 2.3	Cancer enriched	Detected in single	11	liver cancer: 1.1	Liver - Hepatocytes, Testis - Late spermatids	Not detected	Not detected			Low region specificity	Detected in all
C8G		ENSG00000176919	Complement C8 gamma chain	P07360	9	136945185-136946975	Human disease related genes, Plasma proteins, Predicted secreted proteins	Complement alternate pathway, Complement pathway, Cytolysis, Immunity, Innate immunity			Evidence at protein level	Evidence at protein level	Evidence at protein level	Evidence at protein level	Tissue enriched	Detected in some	18	liver: 550.5	Cell type enriched	Detected in some	9	Hepatocytes: 1036.6	Cancer enriched	Detected in all	58	liver cancer: 260.0	Not detected	Not detected			Not detected in immune cells	Not detected			Not detected	Not detected			Group enriched	Detected in some	4	Gastric cancer: 6.2;liver cancer: 2.1		Low region specificity	Detected in all			Low region specificity	Detected in all
C9		ENSG00000113600	Complement C9	P02748	5	39284140-39371324	Disease related genes, Human disease related genes, Plasma proteins, Predicted intracellular proteins, Predicted secreted proteins	Complement alternate pathway, Complement pathway, Cytolysis, Immunity, Innate immunity		Age-related macular degeneration, Disease variant	Evidence at protein level	Evidence at protein level	Evidence at protein level	Evidence at protein level	Tissue enriched	Detected in some	264	liver: 1268.7	Cell type enriched	Detected in some	10	Hepatocytes: 1939.7	Cancer enriched	Detected in single	244	liver cancer: 90.4	Not detected	Not detected			Not detected in immune cells	Not detected			Not detected	Not detected			Not detected	Not detected			Liver - Hepatocytes	Not detected	Not detected			Low region specificity	Detected in some
CA10	CA-RPX, CARPX, HUCEP-15	ENSG00000154975	Carbonic anhydrase 10	Q9NS85	17	51630313-52160017	Predicted intracellular proteins, Predicted secreted proteins				Evidence at protein level	Evidence at protein level	Evidence at transcript level	Evidence at protein level	Tissue enhanced	Detected in some		brain: 122.0;retina: 43.2	Cell type enhanced	Detected in some		Bipolar cells: 185.8;Excitatory neurons: 332.6;Oligodendrocyte precursor cells: 1508.4;Oocytes: 454.4	Cancer enriched	Detected in some	4	glioma: 4.1	Low region specificity	Detected in all			Not detected in immune cells	Not detected			Not detected	Not detected			Cancer enhanced	Detected in some		lung cancer: 2.3;thyroid cancer: 4.2	Colon - Colon enteroendocrine cells, Kidney - Podocytes, Testis - Early spermatids, Testis - Late spermatids	Low region specificity	Detected in all			Low region specificity	Detected in all
CA11	CARP2, CARPX1	ENSG00000063180	Carbonic anhydrase 11	O75493	19	48637946-48646187	Predicted intracellular proteins, Predicted secreted proteins				Evidence at protein level	Evidence at transcript level	Evidence at protein level	Evidence at protein level	Tissue enriched	Detected in all	9	brain: 480.5	Cell type enhanced	Detected in many		Bipolar cells: 62.8;Hepatocytes: 58.2	Low cancer specificity	Detected in all			Low region specificity	Detected in all			Low immune cell specificity	Detected in many			Low lineage specificity	Detected in many			Cancer enriched	Detected in many	4	Rhabdoid: 124.4	Adipose subcutaneous - Smooth muscle cells, Adipose visceral - Mesothelial cells	Low region specificity	Detected in all			Low region specificity	Detected in all
CA6		ENSG00000131686	Carbonic anhydrase 6	P23280	1	8945867-8975092	Enzymes, FDA approved drug targets, Metabolic proteins, Predicted secreted proteins		Lyase	FDA approved drug targets	Evidence at protein level	Evidence at protein level	Evidence at protein level	Evidence at protein level	Tissue enriched	Detected in some	296	salivary gland: 9125.4	Cell type enriched	Detected in some	51	Serous glandular cells: 8255.0	Low cancer specificity	Detected in some			Low region specificity	Detected in all			Group enriched	Detected in some	4	naive CD4 T-cell: 5.7;naive CD8 T-cell: 16.6	Lineage enriched	Detected in many	12	T-cells: 16.6	Cancer enhanced	Detected in some		Gastric cancer: 4.3	Breast - Breast glandular cells (progenitors)	Not detected	Not detected			Low region specificity	Detected in many
CALCA	CALC1, CGRP, CGRP-alpha	ENSG00000110680	Calcitonin related polypeptide alpha	P01258, P06881	11	14966622-14972354	Cancer-related genes, FDA approved drug targets, Plasma proteins, Predicted secreted proteins, Transporters		Hormone	Cancer-related genes, FDA approved drug targets	Evidence at protein level	Evidence at protein level	Evidence at protein level	Evidence at protein level	Tissue enhanced	Detected in some		parathyroid gland: 172.4;thyroid gland: 149.5	Cell type enriched	Detected in some	15	Ionocytes: 371.5	Cancer enriched	Detected in many	7	lung cancer: 64.7	Region enhanced	Detected in many		pons: 79.4	Not detected in immune cells	Not detected			Not detected	Not detected			Cancer enriched	Detected in many	13	thyroid cancer: 2800.5	Colon - Colon enteroendocrine cells, Thyroid - Parafollicular cells	Region enriched	Detected in all	5	pons and medulla: 58.0
CALCB	CALC2, CGRP-II, FLJ30166	ENSG00000175868	Calcitonin related polypeptide beta	P10092	11	14904997-15082342	FDA approved drug targets, Plasma proteins, Predicted secreted proteins		Hormone	FDA approved drug targets	Evidence at protein level	Evidence at transcript level	Evidence at protein level	Evidence at protein level	Group enriched	Detected in some	7	brain: 9.3;thyroid gland: 20.0	Cell type enhanced	Detected in some		Melanocytes: 3.4;Oocytes: 2.2;Spermatocytes: 1.6;Spermatogonia: 4.3;T-cells: 1.2	Group enriched	Detected in some	5	colorectal cancer: 1.2;endometrial cancer: 2.4;thyroid cancer: 0.9	Low region specificity	Detected in all			Not detected in immune cells	Not detected			Not detected	Not detected			Group enriched	Detected in many	4	Bone cancer: 19.8;colorectal cancer: 60.6;thyroid cancer: 62.5	Colon - Colon enteroendocrine cells, Thyroid - Parafollicular cells	Region enriched	Detected in some	7	pons and medulla: 9.6	Group enriched	Detected in all
CAMP	CAP18, FALL-39, FALL39, LL37	ENSG00000164047	Cathelicidin antimicrobial peptide	P49913	3	48223347-48225491	Plasma proteins, Predicted secreted proteins, Transporters	Immunity, Innate immunity	Antibiotic, Antimicrobial		Evidence at protein level	Evidence at protein level	Evidence at protein level	Evidence at protein level	Tissue enriched	Detected in many	9	bone marrow: 2882.0	Cell type enriched	Detected in some	14	Serous glandular cells: 278.0	Cancer enriched	Detected in many	4	testis cancer: 10.1	Not detected	Not detected			Group enriched	Detected in many	6	eosinophil: 84.7;neutrophil: 337.5	Lineage enriched	Detected in many	12	granulocytes: 337.5	Cancer enhanced	Detected in some		breast cancer: 3.7;lymphoma: 11.9		Not detected	Not detected			Not detected	Not detected
CARTPT	CART	ENSG00000164326	CART prepropeptide	Q16568	5	71719275-71721048	FDA approved drug targets, Human disease related genes, Predicted secreted proteins		Neuropeptide, Neurotransmitter	FDA approved drug targets, Obesity	Evidence at protein level	Evidence at protein level	Evidence at protein level	Evidence at protein level	Tissue enriched	Detected in many	5	brain: 520.9	Group enriched	Detected in some	5	Early spermatids: 35.6;Horizontal cells: 141.6;Spermatocytes: 44.4	Cancer enriched	Detected in many	9	breast cancer: 117.7	Low region specificity	Detected in many			Not detected in immune cells	Not detected			Not detected	Not detected			Cancer enriched	Detected in some	10	Neuroblastoma: 24.8	Prostate - Prostate glandular cells, Testis - Early spermatids	Low region specificity	Detected in many			Region enhanced	Detected in many
CATSPERG	C19orf15, DKFZp434A1022, FLJ46353	ENSG00000099338	Cation channel sperm associated auxiliary subunit gamma	Q6ZRH7	19	38335775-38370943	Predicted intracellular proteins, Predicted membrane proteins, Predicted secreted proteins, Transporters	Differentiation, Spermatogenesis	Developmental protein		Evidence at protein level	Evidence at transcript level	Evidence at transcript level	Evidence at protein level	Tissue enriched	Detected in some	12	testis: 30.5	Cell type enhanced	Detected in many		Early spermatids: 25.1;Gastric mucus-secreting cells: 22.4;Late spermatids: 47.2;Proximal enterocytes: 18.4;Spermatocytes: 25.3	Low cancer specificity	Detected in many			Low region specificity	Detected in many			Immune cell enhanced	Detected in single		neutrophil: 1.5	Low lineage specificity	Detected in single			Not detected	Not detected			Testis - Early spermatids, Testis - Late spermatids	Not detected	Not detected			Low region specificity	Detected in all
CBLIF	GIF, IF, IFMH, INF, TCN3	ENSG00000134812	Cobalamin binding intrinsic factor	P27352	11	59829273-59845499	Disease related genes, Human disease related genes, Metabolic proteins, Predicted secreted proteins	Cobalt transport, Ion transport, Transport		Disease variant	Evidence at protein level	Evidence at protein level	Evidence at protein level	Evidence at protein level	Tissue enriched	Detected in single	1873	stomach 1: 1533.7	Cell type enriched	Detected in some	64	Gastric mucus-secreting cells: 339.6	Cancer enriched	Detected in some	11	stomach cancer: 10.0	Not detected	Not detected			Not detected in immune cells	Not detected			Not detected	Not detected			Cancer enriched	Detected in single	10	ovarian cancer: 1.0	Stomach - Parietal cells	Not detected	Not detected			Not detected	Not detected
CBLN1		ENSG00000102924	Cerebellin 1 precursor	P23435	16	49277917-49281838	Predicted secreted proteins				Evidence at protein level	Evidence at transcript level	Evidence at protein level	Evidence at protein level	Tissue enriched	Detected in many	14	brain: 439.8	Cell type enhanced	Detected in some		Early spermatids: 97.7;Late spermatids: 294.6;Spermatocytes: 52.7	Cancer enhanced	Detected in many		thyroid cancer: 8.5	Region enriched	Detected in all	4	cerebellum: 239.1	Not detected in immune cells	Not detected			Not detected	Not detected			Cancer enhanced	Detected in many		Bone cancer: 12.2;Neuroblastoma: 18.5	Breast - Adipocytes (Breast), Skin - Smooth muscle cells, Testis - Early spermatids, Testis - Late spermatids	Region enriched	Detected in all	9	cerebellum: 613.4	Region enriched	Detected in all
CBLN2		ENSG00000141668	Cerebellin 2 precursor	Q8IUK8	18	72536680-72638521	Predicted intracellular proteins, Predicted secreted proteins				Evidence at protein level	Evidence at transcript level	Evidence at transcript level	Evidence at protein level	Tissue enriched	Detected in some	8	brain: 40.1	Cell type enriched	Detected in some	25	Excitatory neurons: 492.2	Cancer enriched	Detected in single	7	breast cancer: 3.1	Low region specificity	Detected in all			Not detected in immune cells	Not detected			Not detected	Not detected			Cancer enhanced	Detected in many		Rhabdoid: 36.9;Sarcoma: 13.5	Adipose visceral - Mesothelial cells, Colon - Colon enteroendocrine cells	Low region specificity	Detected in many			Low region specificity	Detected in many
CBLN3		ENSG00000139899	Cerebellin 3 precursor	Q6UW01	14	24426545-24430954	Predicted intracellular proteins, Predicted secreted proteins				Evidence at protein level	Evidence at protein level	Evidence at protein level	Evidence at protein level	Tissue enriched	Detected in many	24	brain: 402.6	Cell type enhanced	Detected in some		dendritic cells: 4.0;Ovarian stromal cells: 3.4	Low cancer specificity	Detected in all			Region enriched	Detected in all	12	cerebellum: 199.9	Not detected in immune cells	Not detected			Not detected	Not detected			Cancer enhanced	Detected in many		Rhabdoid: 11.5	Skeletal muscle - Fibroblasts, Stomach - Fibroblasts	Region enriched	Detected in many	25	cerebellum: 429.9	Region enriched	Detected in many
CBLN4	CBLNL1, dJ885A10.1	ENSG00000054803	Cerebellin 4 precursor	Q9NTU7	20	55997357-56005519	Plasma proteins, Predicted secreted proteins				Evidence at protein level	Evidence at transcript level	Evidence at protein level	Evidence at protein level	Tissue enhanced	Detected in some		adrenal gland: 17.3;brain: 17.3;epididymis: 8.6	Group enriched	Detected in some	6	Excitatory neurons: 26.1;Inhibitory neurons: 29.9;Peritubular cells: 36.2	Low cancer specificity	Detected in some			Low region specificity	Detected in many			Not detected in immune cells	Not detected			Not detected	Not detected			Not detected	Not detected			Testis - Peritubular cells, Thyroid - Fibroblasts	Low region specificity	Detected in many			Low region specificity	Detected in many
CCBE1	FLJ30681, KIAA1983	ENSG00000183287	Collagen and calcium binding EGF domains 1	Q6UXH8	18	59430939-59697662	Disease related genes, Human disease related genes, Plasma proteins, Predicted secreted proteins	Angiogenesis	Developmental protein	Disease variant, Intellectual disability	Evidence at protein level	Evidence at protein level	Evidence at protein level	Evidence at protein level	Tissue enhanced	Detected in many		ovary: 26.4	Cell type enhanced	Detected in many		Excitatory neurons: 54.5;Granulosa cells: 53.5;Mesothelial cells: 24.9;Oocytes: 63.2;Ovarian stromal cells: 57.9;Rod photoreceptor cells: 43.4	Low cancer specificity	Detected in some			Low region specificity	Detected in all			Immune cell enriched	Detected in some	6	basophil: 8.9	Lineage enriched	Detected in single	19	granulocytes: 8.9	Group enriched	Detected in many	4	Adrenocortical cancer: 56.8;thyroid cancer: 19.4	Adipose visceral - Mesothelial cells, Liver - Hepatic stellate cells, Lung - Fibroblast_1, Pancreas - Fibroblasts, Prostate - Smooth muscle cells, Skin - Fibroblast_2	Group enriched	Detected in many	5	cerebral cortex: 2.7;hippocampal formation: 8.7	Low region specificity	Detected in all
CCDC126	FLJ23031	ENSG00000169193	Coiled-coil domain containing 126	Q96EE4	7	23597382-23644708	Predicted intracellular proteins, Predicted secreted proteins				Evidence at protein level	Evidence at transcript level	Evidence at transcript level	Evidence at protein level	Tissue enhanced	Detected in all		testis: 33.7	Group enriched	Detected in all	18	Early spermatids: 602.5;Late spermatids: 593.0	Low cancer specificity	Detected in all			Low region specificity	Detected in all			Immune cell enriched	Detected in all	6	basophil: 480.6	Lineage enriched	Detected in all	23	granulocytes: 480.6	Low cancer specificity	Detected in all			Testis - Early spermatids, Testis - Late spermatids, Thyroid - Thyroid glandular cells	Low region specificity	Detected in all			Low region specificity	Detected in all
CCDC134	FLJ22349	ENSG00000100147	Coiled-coil domain containing 134	Q9H6E4	22	41800679-41832164	Disease related genes, Human disease related genes, Predicted secreted proteins			Osteogenesis imperfecta	Evidence at protein level	Evidence at protein level	Evidence at protein level	Evidence at protein level	Low tissue specificity	Detected in all			Cell type enhanced	Detected in many		Extravillous trophoblasts: 32.5	Low cancer specificity	Detected in all			Low region specificity	Detected in all			Low immune cell specificity	Detected in all			Low lineage specificity	Detected in all			Low cancer specificity	Detected in all			Testis - Early spermatids	Low region specificity	Detected in all			Low region specificity	Detected in all
CCDC3	DKFZp761F241	ENSG00000151468	Coiled-coil domain containing 3	Q9BQI4	10	12896625-13099652	Predicted intracellular proteins, Predicted secreted proteins				Evidence at protein level	Evidence at transcript level	Evidence at transcript level	Evidence at protein level	Tissue enhanced	Detected in many		skin 1: 128.7	Cell type enhanced	Detected in many		Excitatory neurons: 96.7;Inhibitory neurons: 39.5;Oocytes: 50.0;Ovarian stromal cells: 52.9;Peritubular cells: 56.6;Smooth muscle cells: 110.5	Low cancer specificity	Detected in all			Low region specificity	Detected in all			Not detected in immune cells	Not detected			Not detected	Not detected			Cancer enhanced	Detected in many		Neuroblastoma: 21.9	Adipose subcutaneous - Smooth muscle cells, Breast - Endothelial cells, Liver - Hepatic stellate cells, Lung - Smooth muscle cells	Low region specificity	Detected in all			Region enhanced	Detected in all
CCDC80	CL2, DRO1, LINC01279, SSG1, TCONS_00006930, URB	ENSG00000091986	Coiled-coil domain containing 80	Q76M96	3	112596797-112649530	Predicted intracellular proteins, Predicted secreted proteins				Evidence at protein level	Evidence at transcript level	Evidence at protein level	Evidence at protein level	Low tissue specificity	Detected in all			Cell type enhanced	Detected in many		Early spermatids: 314.6;Fibroblasts: 1151.0;Late spermatids: 484.8;Lymphatic endothelial cells: 298.9;Mesothelial cells: 817.3	Low cancer specificity	Detected in all			Low region specificity	Detected in all			Not detected in immune cells	Not detected			Not detected	Not detected			Low cancer specificity	Detected in all			Adipose subcutaneous - Adipose progenitor cells, Adipose visceral - Adipose progenitor cells, Breast - Fibroblasts, Heart muscle - Fibroblasts, Kidney - Fibroblasts, Liver - Hepatic stellate cells, Lung - Fibroblast_2, Prostate - Fibroblasts, Skeletal muscle - Fibroblasts, Skin - Fibroblast_1, Stomach - Fibroblasts, Testis - Late spermatids, Thyroid - Fibroblasts	Low region specificity	Detected in all			Low region specificity	Detected in all
CCER2		ENSG00000262484	Coiled-coil glutamate rich protein 2	I3L3R5	19	38908980-38912186	Predicted intracellular proteins, Predicted secreted proteins				Evidence at protein level	Evidence at transcript level	Evidence at transcript level	Evidence at protein level	Tissue enhanced	Detected in many		brain: 4.8;testis: 4.7	Cell type enriched	Detected in some	11	Melanocytes: 599.5	Group enriched	Detected in many	5	glioma: 5.1;testis cancer: 1.9;urothelial cancer: 5.1	Low region specificity	Detected in many			Not detected in immune cells	Not detected			Not detected	Not detected			Cancer enhanced	Detected in some		lung cancer: 7.2		Low region specificity	Detected in many			Low region specificity	Detected in all
CCK		ENSG00000187094	Cholecystokinin	P06307	3	42257825-42266185	Plasma proteins, Predicted secreted proteins		Hormone		Evidence at protein level	Evidence at protein level	Evidence at protein level	Evidence at protein level	Group enriched	Detected in some	15	brain: 435.6;intestine: 112.3	Cell type enhanced	Detected in some		Astrocytes: 38.1;Enteroendocrine cells: 115.6;Excitatory neurons: 149.6;Inhibitory neurons: 150.9;Melanocytes: 37.8;Muller glia cells: 36.2;Oligodendrocytes: 38.0	Group enriched	Detected in many	5	glioma: 4.0;pancreatic cancer: 1.8;prostate cancer: 3.5;stomach cancer: 1.0	Low region specificity	Detected in all			Not detected in immune cells	Not detected			Not detected	Not detected			Group enriched	Detected in many	7	Bone cancer: 82.2;Gastric cancer: 52.1		Low region specificity	Detected in all			Region enhanced	Detected in all
CCL1	I-309, P500, SCYA1, SISe, TCA3	ENSG00000108702	C-C motif chemokine ligand 1	P22362	17	34360328-34363233	Predicted secreted proteins	Chemotaxis	Cytokine		Evidence at protein level	Evidence at transcript level	Evidence at protein level	Evidence at protein level	Group enriched	Detected in some	4	intestine: 2.1;lymphoid tissue: 1.2	Group enriched	Detected in some	4	Early spermatids: 1.3;Late spermatids: 1.9;T-cells: 2.5	Not detected	Not detected			Region enhanced	Detected in single		cerebral cortex: 1.1	Not detected in immune cells	Not detected			Not detected	Not detected			Group enriched	Detected in some	7	Leukemia: 7.9;lymphoma: 28.6	Testis - Late spermatids
CCL11	eotaxin, MGC22554, SCYA11	ENSG00000172156	C-C motif chemokine ligand 11	P51671	17	34285742-34288334	Cancer-related genes, Human disease related genes, Predicted secreted proteins	Chemotaxis, Inflammatory response	Cytokine	Cancer-related genes	Evidence at protein level	Evidence at transcript level	Evidence at protein level	Evidence at protein level	Tissue enhanced	Detected in many		intestine: 40.3;lymphoid tissue: 30.5;stomach 1: 34.1;urinary bladder: 39.5	Cell type enriched	Detected in some	21	Fibroblasts: 28.3	Cancer enhanced	Detected in many		stomach cancer: 12.7	Not detected	Not detected			Not detected in immune cells	Not detected			Not detected	Not detected			Not detected	Not detected				Not detected	Not detected			Low region specificity	Detected in all
CCL13	CKb10, MCP-4, MGC17134, NCC-1, SCYA13, SCYL1	ENSG00000181374	C-C motif chemokine ligand 13	Q99616	17	34356480-34358610	Cancer-related genes, Predicted intracellular proteins, Predicted secreted proteins	Chemotaxis, Inflammatory response	Cytokine	Cancer-related genes	Evidence at protein level	Evidence at transcript level	Evidence at protein level	Evidence at protein level	Tissue enhanced	Detected in many		intestine: 29.4;urinary bladder: 29.3	Cell type enhanced	Detected in some		Hofbauer cells: 44.8;Langerhans cells: 17.4;Macrophages: 80.4;Melanocytes: 12.0	Low cancer specificity	Detected in many			Not detected	Not detected			Not detected in immune cells	Not detected			Not detected	Not detected			Not detected	Not detected
CCL14	CKb1, HCC-1, HCC-3, MCIF, NCC-2, SCYA14, SCYL2	ENSG00000276409	C-C motif chemokine ligand 14	Q16627	17	35983288-35987004	Cancer-related genes, Plasma proteins, Predicted secreted proteins		Cytokine	Cancer-related genes	Evidence at protein level	Evidence at transcript level	Evidence at protein level	Evidence at protein level	Tissue enhanced	Detected in many		lymphoid tissue: 617.4	Cell type enhanced	Detected in some		Adipocytes: 122.4;Endothelial cells: 261.5;Fibroblasts: 83.0;Kupffer cells: 45.1;Late spermatids: 55.4	Low cancer specificity	Detected in some			Region enriched	Detected in single	6	choroid plexus: 5.3	Not detected in immune cells	Not detected			Not detected	Not detected			Not detected	Not detected			Breast - Endothelial cells, Colon - Endothelial cells, Liver - Sinusoid Endothelial cells, Prostate - Endothelial cells, Skin - Endothelial cells					Low region specificity	Detected in all
CCL15	HCC-2, HMRP-2B, Lkn-1, MIP-1d, MIP-5, NCC-3, SCYA15, SCYL3	ENSG00000275718	C-C motif chemokine ligand 15	Q16663	17	35996440-36001553	Plasma proteins, Predicted intracellular proteins, Predicted secreted proteins	Chemotaxis	Cytokine, Heparin-binding		Evidence at protein level	Evidence at transcript level	Evidence at protein level	Evidence at protein level	Group enriched	Detected in some	6	intestine: 80.2;liver: 30.4	Cell type enhanced	Detected in some		Distal enterocytes: 248.6;Enteroendocrine cells: 98.2;Intestinal goblet cells: 170.4;Paneth cells: 297.1;Proximal enterocytes: 484.4;Undifferentiated cells: 104.6	Cancer enhanced	Detected in many		liver cancer: 11.8	Not detected	Not detected			Not detected in immune cells	Not detected			Not detected	Not detected			Group enriched	Detected in some	8	colorectal cancer: 24.6;Gastric cancer: 10.9;liver cancer: 14.1	Colon - Colon enterocytes, Kidney - Proximal tubular cells, Kidney - Proximal tubular cells, Liver - Hepatocytes, Pancreas - Ductal cells
CCL16	CKb12, HCC-4, LCC-1, LEC, LMC, Mtn-1, NCC-4, SCYA16, SCYL4	ENSG00000275152	C-C motif chemokine ligand 16	O15467	17	35976493-35981497	Cancer-related genes, Plasma proteins, Predicted secreted proteins	Chemotaxis, Inflammatory response	Cytokine	Cancer-related genes	Evidence at protein level	Evidence at transcript level	Evidence at protein level	Evidence at protein level	Tissue enriched	Detected in some	45	liver: 116.5	Cell type enriched	Detected in some	71	Hepatocytes: 272.3	Cancer enriched	Detected in single	154	liver cancer: 49.0	Not detected	Not detected			Not detected in immune cells	Not detected			Not detected	Not detected			Not detected	Not detected			Liver - Hepatocytes					Low region specificity	Detected in many
CCL17	ABCD-2, SCYA17, TARC	ENSG00000102970	C-C motif chemokine ligand 17	Q92583	16	57404767-57416063	Predicted secreted proteins	Chemotaxis, Inflammatory response	Cytokine		Evidence at protein level	Evidence at transcript level	Evidence at protein level	Evidence at protein level	Tissue enriched	Detected in many	5	lymphoid tissue: 20.5	Group enriched	Detected in some	5	Langerhans cells: 143.4;Macrophages: 54.3;Pancreatic endocrine cells: 207.2	Low cancer specificity	Detected in many			Low region specificity	Detected in single			Not detected in immune cells	Not detected			Not detected	Not detected			Cancer enriched	Detected in some	39	lymphoma: 215.8	Skin - Sebaceous gland cells	Low region specificity	Detected in many			Region enhanced	Detected in many
CCL18	AMAC-1, CKb7, DC-CK1, DCCK1, MIP-4, PARC, SCYA18	ENSG00000275385	C-C motif chemokine ligand 18	P55774	17	36064272-36072032	Cancer-related genes, Plasma proteins, Predicted secreted proteins	Chemotaxis, Inflammatory response	Cytokine	Cancer-related genes	Evidence at protein level	Evidence at transcript level	Evidence at protein level	Evidence at protein level	Tissue enriched	Detected in some	5	lung: 47.3	Group enriched	Detected in some	6	Hofbauer cells: 168.1;Macrophages: 205.7	Cancer enhanced	Detected in all		lung cancer: 76.3	Not detected	Not detected			Not detected in immune cells	Not detected			Not detected	Not detected			Not detected	Not detected			Adipose subcutaneous - Macrophages, Breast - Macrophages, Lung - Macrophages, Testis - Early spermatids, Testis - Late spermatids
CCL19	CKb11, ELC, exodus-3, MIP-3b, SCYA19	ENSG00000172724	C-C motif chemokine ligand 19	Q99731	9	34689570-34691276	Cancer-related genes, Predicted secreted proteins	Chemotaxis, Inflammatory response	Cytokine	Cancer-related genes	Evidence at protein level	Evidence at protein level	Evidence at protein level	Evidence at protein level	Tissue enriched	Detected in many	4	lymphoid tissue: 616.5	Group enriched	Detected in some	4	Basal respiratory cells: 51.6;Fibroblasts: 59.0;Langerhans cells: 70.9;Smooth muscle cells: 151.4	Cancer enhanced	Detected in all		testis cancer: 118.4	Low region specificity	Detected in all			Not detected in immune cells	Not detected			Not detected	Not detected			Cancer enriched	Detected in single	25	breast cancer: 9.4		Low region specificity	Detected in many			Low region specificity	Detected in many
CCL2	GDCF-2, HC11, MCAF, MCP-1, MCP1, MGC9434, SCYA2, SMC-CF	ENSG00000108691	C-C motif chemokine ligand 2	P13500	17	34255274-34257208	Cancer-related genes, Candidate cardiovascular disease genes, Human disease related genes, Plasma proteins, Predicted secreted proteins	Chemotaxis, Inflammatory response	Cytokine	Cancer-related genes	Evidence at protein level	Evidence at protein level	Evidence at protein level	Evidence at protein level	Tissue enhanced	Detected in all		urinary bladder: 726.7	Cell type enhanced	Detected in many		Ductal cells: 2990.5;Exocrine glandular cells: 1242.1;Pancreatic endocrine cells: 1696.3;Secretory cells: 2061.7;Smooth muscle cells: 1284.8	Low cancer specificity	Detected in all			Low region specificity	Detected in all			Group enriched	Detected in some	6	classical monocyte: 7.6;eosinophil: 3.1	Group enriched	Detected in many	6	granulocytes: 3.1;monocytes: 7.6	Low cancer specificity	Detected in many			Pancreas - Ductal cells	Low region specificity	Detected in some			Group enriched	Detected in all
CCL20	CKb4, exodus-1, LARC, MIP-3a, SCYA20, ST38	ENSG00000115009	C-C motif chemokine ligand 20	P78556	2	227805739-227817564	Predicted secreted proteins	Chemotaxis, Inflammatory response	Antibiotic, Antimicrobial, Cytokine		Evidence at protein level	Evidence at transcript level	Evidence at protein level	Evidence at protein level	Group enriched	Detected in many	5	gallbladder: 157.4;lymphoid tissue: 160.8;urinary bladder: 185.8	Group enriched	Detected in many	8	Basal respiratory cells: 29078.1;Ionocytes: 11382.0	Low cancer specificity	Detected in all			Low region specificity	Detected in all			Immune cell enhanced	Detected in some		MAIT T-cell: 2.7	Lineage enriched	Detected in single	9	T-cells: 2.7	Low cancer specificity	Detected in many			Pancreas - Ductal cells, Testis - Early spermatids	Not detected	Not detected			Not detected	Not detected
CCL21	6Ckine, CKb9, ECL, exodus-2, SCYA21, SLC, TCA4	ENSG00000137077	C-C motif chemokine ligand 21	O00585	9	34709005-34710136	Cancer-related genes, Plasma proteins, Predicted secreted proteins	Chemotaxis, Inflammatory response	Cytokine	Cancer-related genes	Evidence at protein level	Evidence at protein level	Evidence at protein level	Evidence at protein level	Tissue enriched	Detected in many	5	lymphoid tissue: 2658.3	Cell type enriched	Detected in many	15	Lymphatic endothelial cells: 19541.7	Low cancer specificity	Detected in many			Low region specificity	Detected in many			Not detected in immune cells	Not detected			Not detected	Not detected			Not detected	Not detected			Skeletal muscle - Smooth muscle cells	Not detected	Not detected			Low region specificity	Detected in some
CCL22	A-152E5.1, ABCD-1, DC/B-CK, MDC, MGC34554, SCYA22, STCP-1	ENSG00000102962	C-C motif chemokine ligand 22	O00626	16	57358783-57366189	Predicted secreted proteins	Chemotaxis	Cytokine		Evidence at protein level	Evidence at transcript level	Evidence at protein level	Evidence at protein level	Tissue enhanced	Detected in some		lymphoid tissue: 14.4;skin 1: 6.4	Cell type enriched	Detected in some	10	Langerhans cells: 259.1	Low cancer specificity	Detected in many			Low region specificity	Detected in all			Low immune cell specificity	Detected in some			Low lineage specificity	Detected in many			Cancer enriched	Detected in some	4	lymphoma: 51.4		Not detected	Not detected			Not detected	Not detected
CCL23	Ckb-8, CKb8, MIP-3, MPIF-1, SCYA23	ENSG00000274736	C-C motif chemokine ligand 23	P55773	17	36013056-36017972	Cancer-related genes, Plasma proteins, Predicted secreted proteins	Chemotaxis, Inflammatory response	Cytokine, Heparin-binding	Cancer-related genes	Evidence at protein level	Evidence at transcript level	Evidence at protein level	Evidence at protein level	Low tissue specificity	Detected in many			Cell type enhanced	Detected in some		Adipocytes: 13.8;Endothelial cells: 93.4;Fibroblasts: 39.0;Kupffer cells: 21.7;Paneth cells: 32.4	Low cancer specificity	Detected in some			Not detected	Not detected			Immune cell enriched	Detected in some	163	eosinophil: 184.4	Lineage enriched	Detected in many	163	granulocytes: 184.4	Cancer enriched	Detected in single	50	Leukemia: 4.9	Liver - Sinusoid Endothelial cells
CCL24	Ckb-6, eotaxin-2, MPIF-2, MPIF2, SCYA24	ENSG00000106178	C-C motif chemokine ligand 24	O00175	7	75810825-75823356	Predicted secreted proteins	Chemotaxis, Inflammatory response	Cytokine		Evidence at protein level	Evidence at transcript level	Evidence at protein level	Evidence at protein level	Group enriched	Detected in many	5	intestine: 68.7;lymphoid tissue: 70.1	Cell type enhanced	Detected in some		Intestinal goblet cells: 61.0;Kupffer cells: 42.4;Macrophages: 32.2;Undifferentiated cells: 16.0	Group enriched	Detected in many	5	colorectal cancer: 67.6;pancreatic cancer: 17.4	Low region specificity	Detected in all			Not detected in immune cells	Not detected			Not detected	Not detected			Cancer enriched	Detected in some	9	colorectal cancer: 26.1	Testis - Late spermatids	Low region specificity	Detected in single			Region enriched	Detected in many
CCL25	Ckb15, SCYA25, TECK	ENSG00000131142	C-C motif chemokine ligand 25	O15444	19	8052318-8062660	Predicted secreted proteins	Chemotaxis, Inflammatory response	Cytokine		Evidence at protein level	Evidence at transcript level	Evidence at protein level	Evidence at protein level	Group enriched	Detected in some	1031	intestine: 564.9;lymphoid tissue: 750.7	Group enriched	Detected in some	11	Proximal enterocytes: 941.7;Undifferentiated cells: 372.8	Group enriched	Detected in many	4	liver cancer: 25.4;stomach cancer: 33.5	Not detected	Not detected			Immune cell enriched	Detected in single	5	NK-cell: 3.5	Lineage enriched	Detected in single	5	NK-cells: 3.5	Cancer enhanced	Detected in single		breast cancer: 2.7						Low region specificity	Detected in all
CCL26	eotaxin-3, IMAC, MIP-4a, MIP-4alpha, SCYA26, TSC-1	ENSG00000006606	C-C motif chemokine ligand 26	Q9Y258	7	75769533-75789896	Human disease related genes, Predicted secreted proteins	Chemotaxis, Inflammatory response	Cytokine		Evidence at protein level	Evidence at transcript level	Evidence at protein level	Evidence at protein level	Tissue enhanced	Detected in many		choroid plexus: 47.1;ovary: 19.7	Cell type enhanced	Detected in some		Fibroblasts: 7.7;Leydig cells: 15.5;Ovarian stromal cells: 23.1;Sertoli cells: 5.4;Smooth muscle cells: 12.7	Cancer enhanced	Detected in many		testis cancer: 14.0	Region enriched	Detected in some	18	choroid plexus: 18.4	Not detected in immune cells	Not detected			Not detected	Not detected			Cancer enriched	Detected in many	6	ovarian cancer: 77.0						Region enriched	Detected in single
CCL27	ALP, CTACK, CTAK, ESkine, ILC, PESKY, SCYA27, skinkine	ENSG00000213927	C-C motif chemokine ligand 27	Q9Y4X3	9	34661880-34664048	Predicted secreted proteins		Cytokine		Evidence at protein level	Evidence at protein level	Evidence at protein level	Evidence at protein level	Tissue enriched	Detected in some	18	skin 1: 470.5	Group enriched	Detected in some	22	Basal keratinocytes: 71.3;Suprabasal keratinocytes: 97.3	Not detected	Not detected			Low region specificity	Detected in all			Not detected in immune cells	Not detected			Not detected	Not detected			Low cancer specificity	Detected in some			Skin - Keratinocyte (other)					Low region specificity	Detected in all
CCL28	CCK1, MEC, SCYA28	ENSG00000151882	C-C motif chemokine ligand 28	Q9NRJ3	5	43376645-43412391	Predicted intracellular proteins, Predicted secreted proteins	Chemotaxis	Cytokine		Evidence at protein level	Evidence at protein level	Evidence at protein level	Evidence at protein level	Tissue enriched	Detected in many	5	salivary gland: 292.0	Cell type enhanced	Detected in many		Breast glandular cells: 213.3;Breast myoepithelial cells: 155.4;Mucus glandular cells: 878.9;Salivary duct cells: 321.9;Serous glandular cells: 474.3	Low cancer specificity	Detected in many			Low region specificity	Detected in all			Low immune cell specificity	Detected in many			Low lineage specificity	Detected in many			Low cancer specificity	Detected in many				Low region specificity	Detected in single			Low region specificity	Detected in all
CCL3	G0S19-1, LD78ALPHA, MIP-1-alpha, SCYA3	ENSG00000277632	C-C motif chemokine ligand 3	P10147	17	36088256-36090169	Cancer-related genes, Predicted secreted proteins	Chemotaxis, Inflammatory response	Cytokine	Cancer-related genes	Evidence at protein level	Evidence at transcript level	Evidence at protein level	Evidence at protein level	Tissue enhanced	Detected in many		bone marrow: 76.2;lung: 34.7;lymphoid tissue: 48.2	Cell type enhanced	Detected in many		Hofbauer cells: 3179.9;Kupffer cells: 565.1;Langerhans cells: 883.9;Macrophages: 1607.3;monocytes: 1380.4;NK-cells: 543.5	Low cancer specificity	Detected in all			Group enriched	Detected in many	19	basal ganglia: 1.5;cerebral cortex: 2.7;medulla oblongata: 1.4;thalamus: 1.0;white matter: 2.7	Immune cell enhanced	Detected in many		gdT-cell: 23.7	Group enriched	Detected in many	4	B-cells: 10.4;granulocytes: 10.8;T-cells: 23.7	Cancer enriched	Detected in some	5	Myeloma: 218.9	Breast - T-cells, Liver - NK-cells (Liver), Thyroid - T-cells
CCL3L1	CCL3L3, D17S1718, G0S19-2, LD78BETA, MGC12815, SCYA3L, SCYA3L1	ENSG00000276085	C-C motif chemokine ligand 3 like 1	P16619	17	36194869-36196758	Predicted secreted proteins	Chemotaxis	Cytokine		Evidence at protein level	Evidence at transcript level	Evidence at protein level	Evidence at protein level	Tissue enhanced	Detected in some		bone marrow: 11.0;lung: 4.9	Cell type enhanced	Detected in many		Hofbauer cells: 796.8;Kupffer cells: 154.6;Langerhans cells: 385.1;Macrophages: 500.2;monocytes: 206.0	Low cancer specificity	Detected in all			Not detected	Not detected			Group enriched	Detected in some	6	eosinophil: 4.2;neutrophil: 1.2	Lineage enriched	Detected in single	9	granulocytes: 4.2	Group enriched	Detected in some	11	lymphoma: 2.3;Myeloma: 9.1
CCL4	Act-2, AT744.1, LAG1, MIP-1-beta, SCYA4	ENSG00000275302	C-C motif chemokine ligand 4	P13236	17	36103827-36105621	Cancer-related genes, Predicted secreted proteins	Chemotaxis, Inflammatory response	Cytokine	Cancer-related genes	Evidence at protein level	Evidence at transcript level	Evidence at protein level	Evidence at protein level	Tissue enhanced	Detected in many		bone marrow: 190.3	Group enriched	Detected in many	4	Hofbauer cells: 1392.3;Macrophages: 1352.6;monocytes: 2638.6;NK-cells: 4652.8;T-cells: 2183.8	Low cancer specificity	Detected in all			Low region specificity	Detected in many			Immune cell enhanced	Detected in many		gdT-cell: 416.0	Group enriched	Detected in all	6	granulocytes: 135.5;T-cells: 416.0	Cancer enriched	Detected in some	4	lymphoma: 51.1	Adipose subcutaneous - T-cells, Breast - T-cells, Colon - T-cells, Heart muscle - T-cells, Kidney - T-cells, Prostate - T-cells, Testis - Late spermatids, Thyroid - T-cells	Low region specificity	Detected in single
CCL4L2		ENSG00000276070	C-C motif chemokine ligand 4 like 2	Q8NHW4	17	36210924-36212878	Predicted secreted proteins	Chemotaxis, Inflammatory response	Cytokine		Evidence at protein level	Evidence at transcript level	Evidence at protein level	Evidence at protein level	Tissue enhanced	Detected in many		bone marrow: 31.7;lymphoid tissue: 20.0	Cell type enhanced	Detected in many		Hofbauer cells: 817.2;Langerhans cells: 424.1;Macrophages: 541.1;monocytes: 367.7;NK-cells: 638.3;T-cells: 276.9	Low cancer specificity	Detected in all			Not detected	Not detected			Immune cell enriched	Detected in many	7	eosinophil: 122.3	Lineage enriched	Detected in many	8	granulocytes: 122.3	Cancer enriched	Detected in some	8	lymphoma: 13.4	Breast - T-cells, Thyroid - T-cells
CCL5	D17S136E, MGC17164, RANTES, SCYA5, SISd, TCP228	ENSG00000271503	C-C motif chemokine ligand 5	P13501	17	35871491-35880793	Cancer-related genes, Human disease related genes, Plasma proteins, Predicted membrane proteins, Predicted secreted proteins	Chemotaxis, Inflammatory response	Cytokine	Cancer-related genes	Evidence at protein level	Evidence at protein level	Evidence at protein level	Evidence at protein level	Tissue enhanced	Detected in many		bone marrow: 119.9;lymphoid tissue: 131.6	Group enriched	Detected in many	10	NK-cells: 2703.3;T-cells: 2071.6	Low cancer specificity	Detected in all			Low region specificity	Detected in all			Immune cell enhanced	Detected in all		gdT-cell: 6781.0;memory CD8 T-cell: 7136.0	Group enriched	Detected in all	7	NK-cells: 2043.0;T-cells: 7136.0	Cancer enhanced	Detected in many		Leukemia: 57.4	Adipose subcutaneous - T-cells, Adipose visceral - T-cells, Breast - T-cells, Colon - T-cells, Heart muscle - T-cells, Kidney - T-cells, Pancreas - T-cells, Prostate - T-cells, Skin - T-cells, Thyroid - T-cells
CCL7	FIC, MARC, MCP-3, MCP3, NC28, SCYA6, SCYA7	ENSG00000108688	C-C motif chemokine ligand 7	P80098	17	34270221-34272242	Cancer-related genes, Predicted membrane proteins, Predicted secreted proteins	Chemotaxis, Inflammatory response	Cytokine, Heparin-binding	Cancer-related genes	Evidence at protein level	Evidence at transcript level	Evidence at protein level	Evidence at protein level	Tissue enriched	Detected in some	8	bone marrow: 25.6	Cell type enhanced	Detected in some		Ductal cells: 7.0;Hofbauer cells: 50.1;Macrophages: 14.9;Mesothelial cells: 25.7;Secretory cells: 20.2	Low cancer specificity	Detected in many			Region enriched	Detected in single	6	thalamus: 5.0	Not detected in immune cells	Not detected			Not detected	Not detected			Not detected	Not detected				Not detected	Not detected
CCL8	HC14, MCP-2, SCYA8	ENSG00000108700	C-C motif chemokine ligand 8	P80075	17	34319435-34321402	Cancer-related genes, Predicted secreted proteins	Chemotaxis, Inflammatory response	Cytokine, Heparin-binding	Cancer-related genes	Evidence at protein level	Evidence at transcript level	Evidence at protein level	Evidence at protein level	Low tissue specificity	Detected in many			Cell type enhanced	Detected in some		Adipocytes: 22.3;Early spermatids: 14.7;Fibroblasts: 13.4;Macrophages: 42.1;Smooth muscle cells: 98.0	Low cancer specificity	Detected in many			Group enriched	Detected in some	4	spinal cord: 2.9;thalamus: 1.6	Immune cell enriched	Detected in single	6	classical monocyte: 3.4	Lineage enriched	Detected in single	6	monocytes: 3.4	Not detected	Not detected			Heart muscle - Fibroblasts					Low region specificity	Detected in many
CCN1	CYR61, GIG1, IGFBP10	ENSG00000142871	Cellular communication network factor 1	O00622	1	85580761-85584589	Predicted secreted proteins	Cell adhesion, Chemotaxis	Growth factor binding, Heparin-binding		Evidence at protein level	Evidence at protein level	Evidence at protein level	Evidence at protein level	Low tissue specificity	Detected in many			Cell type enhanced	Detected in many		Basal respiratory cells: 749.5;Fibroblasts: 865.9;Glandular and luminal cells: 762.3;Granulosa cells: 766.1;Ionocytes: 776.4	Low cancer specificity	Detected in all			Low region specificity	Detected in all			Not detected in immune cells	Not detected			Not detected	Not detected			Low cancer specificity	Detected in many			Heart muscle - Fibroblasts	Low region specificity	Detected in all			Low region specificity	Detected in all
CCN2	CTGF, IGFBP8	ENSG00000118523	Cellular communication network factor 2	P29279	6	131948176-131951372	Cancer-related genes, Plasma proteins, Predicted secreted proteins	Cell adhesion, DNA synthesis	Heparin-binding	Cancer-related genes	Evidence at protein level	Evidence at protein level	Evidence at protein level	Evidence at protein level	Low tissue specificity	Detected in all			Cell type enhanced	Detected in many		Ciliated cells: 401.7;Endothelial cells: 429.4;Fibroblasts: 571.8;Glandular and luminal cells: 402.3;Pancreatic endocrine cells: 438.1;Peritubular cells: 471.5;Smooth muscle cells: 459.5	Low cancer specificity	Detected in all			Low region specificity	Detected in all			Immune cell enriched	Detected in some	7	naive B-cell: 8.1	Lineage enriched	Detected in single	81	B-cells: 8.1	Low cancer specificity	Detected in all			Liver - Hepatic stellate cells	Low region specificity	Detected in all			Low region specificity	Detected in all
CCN3	IGFBP9, NOV	ENSG00000136999	Cellular communication network factor 3	P48745	8	119416446-119424434	Plasma proteins, Predicted secreted proteins, Transporters		Growth factor		Evidence at protein level	Evidence at protein level	Evidence at protein level	Evidence at protein level	Tissue enriched	Detected in many	44	adrenal gland: 1072.3	Cell type enhanced	Detected in many		Fibroblasts: 45.1;Glandular and luminal cells: 68.4;granulocytes: 82.3;Melanocytes: 115.1;Smooth muscle cells: 72.1	Cancer enriched	Detected in all	4	melanoma: 62.7	Low region specificity	Detected in all			Group enriched	Detected in some	116	eosinophil: 64.9;neutrophil: 30.9	Lineage enriched	Detected in single	157	granulocytes: 64.9	Cancer enhanced	Detected in many		lung cancer: 42.6;skin cancer: 67.9	Adipose visceral - Smooth muscle cells, Kidney - Fibroblasts, Lung - Smooth muscle cells, Thyroid - Fibroblasts	Group enriched	Detected in all	6	amygdala: 129.2;basal ganglia: 51.5;cerebral cortex: 99.5;hippocampal formation: 152.5;white matter: 85.1	Region enriched	Detected in all
CCN4	WISP-1, WISP1, WISP1-OT1, WISP1-UT1	ENSG00000104415	Cellular communication network factor 4	O95388	8	133191039-133231690	Cancer-related genes, Predicted secreted proteins	Cell adhesion, Wnt signaling pathway		Cancer-related genes, Proto-oncogene	Evidence at protein level	Evidence at transcript level	Evidence at protein level	Evidence at protein level	Tissue enhanced	Detected in many		ovary: 19.3	Cell type enhanced	Detected in some		Fibroblasts: 15.5;Lymphatic endothelial cells: 3.7;Ovarian stromal cells: 3.7;Smooth muscle cells: 4.0	Low cancer specificity	Detected in all			Low region specificity	Detected in many			Not detected in immune cells	Not detected			Not detected	Not detected			Group enriched	Detected in some	4	Brain cancer: 22.9;thyroid cancer: 12.5		Region enriched	Detected in some	6	olfactory bulb: 9.8	Region enhanced	Detected in some
CCN5	CT58, CTGF-L, WISP-2, WISP2	ENSG00000064205	Cellular communication network factor 5	O76076	20	44714844-44728509	Plasma proteins, Predicted secreted proteins	Cell adhesion			Evidence at protein level	Evidence at transcript level	Evidence at protein level	Evidence at protein level	Tissue enhanced	Detected in many		adipose tissue: 381.7;cervix: 343.8	Group enriched	Detected in many	5	Fibroblasts: 403.1;Leydig cells: 398.3;Ovarian stromal cells: 184.6;Schwann cells: 197.1;Smooth muscle cells: 135.2	Cancer enhanced	Detected in many		melanoma: 8.8	Low region specificity	Detected in many			Not detected in immune cells	Not detected			Not detected	Not detected			Group enriched	Detected in many	5	Adrenocortical cancer: 64.4;cervical cancer: 37.8;Kidney cancer: 22.6;liver cancer: 46.7;Sarcoma: 34.3	Adipose subcutaneous - Adipose progenitor cells, Pancreas - Fibroblasts, Prostate - Smooth muscle cells, Skeletal muscle - Fibroblasts	Low region specificity	Detected in single			Not detected	Not detected
CCN6	WISP-3, WISP3	ENSG00000112761	Cellular communication network factor 6	O95389	6	112054075-112069686	Disease related genes, Human disease related genes, Predicted secreted proteins		Growth factor	Disease variant	Evidence at protein level	Evidence at protein level	Evidence at protein level	Evidence at protein level	Tissue enhanced	Detected in some		brain: 3.1;epididymis: 9.9	Group enriched	Detected in some	7	Early spermatids: 66.1;Late spermatids: 33.9	Low cancer specificity	Detected in many			Not detected	Not detected			Not detected in immune cells	Not detected			Not detected	Not detected			Cancer enhanced	Detected in many		head and neck cancer: 4.9	Testis - Early spermatids, Testis - Late spermatids	Not detected	Not detected			Low region specificity	Detected in many
CD14		ENSG00000170458	CD14 molecule	P08571	5	140631728-140633700	Cancer-related genes, CD markers, Human disease related genes, Plasma proteins, Predicted secreted proteins, Transporters	Immunity, Inflammatory response, Innate immunity		Cancer-related genes	Evidence at protein level	Evidence at protein level	Evidence at protein level	Evidence at protein level	Tissue enhanced	Detected in all		liver: 347.3	Cell type enriched	Detected in many	4	Hofbauer cells: 2936.8	Low cancer specificity	Detected in all			Low region specificity	Detected in all			Immune cell enhanced	Detected in all		classical monocyte: 3500.8	Group enriched	Detected in all	6	granulocytes: 935.1;monocytes: 3500.8	Cancer enhanced	Detected in many		breast cancer: 11.9;head and neck cancer: 9.9	Adipose subcutaneous - Macrophages, Adipose visceral - Macrophages, Colon - Macrophages, Heart muscle - Macrophages, Kidney - Macrophages, Liver - Hepatocytes, Pancreas - Macrophages, Prostate - Macrophages, Skeletal muscle - Macrophages, Stomach - Macrophages, Thyroid - Macrophages	Low region specificity	Detected in all			Low region specificity	Detected in all
CD160	BY55, NK1, NK28	ENSG00000117281	CD160 molecule	O95971	1	145719471-145739288	CD markers, Predicted secreted proteins	Adaptive immunity, Angiogenesis, Immunity, Innate immunity	Receptor		Evidence at protein level	Evidence at transcript level	Evidence at protein level	Evidence at protein level	Group enriched	Detected in some	6	bone marrow: 5.1;brain: 14.5;intestine: 4.5;liver: 4.9;lymphoid tissue: 13.1	Cell type enriched	Detected in some	4	NK-cells: 216.3	Not detected	Not detected			Low region specificity	Detected in all			Group enriched	Detected in many	6	gdT-cell: 108.0;MAIT T-cell: 44.6;memory CD8 T-cell: 73.0;naive CD8 T-cell: 83.2;NK-cell: 86.1	Group enriched	Detected in all	8	NK-cells: 86.1;T-cells: 108.0	Low cancer specificity	Detected in many			Liver - NK-cells (Liver)	Not detected	Not detected
CD163	M130, MM130, SCARI1	ENSG00000177575	CD163 molecule	Q86VB7	12	7470811-7503893	CD markers, Plasma proteins, Predicted intracellular proteins, Predicted membrane proteins, Predicted secreted proteins	Acute phase, Inflammatory response			Evidence at protein level	Evidence at protein level	Evidence at protein level	Evidence at protein level	Tissue enhanced	Detected in all		lymphoid tissue: 234.7	Group enriched	Detected in many	4	Kupffer cells: 1630.5;Macrophages: 624.9	Low cancer specificity	Detected in all			Region enhanced	Detected in all		thalamus: 112.0	Group enriched	Detected in many	11	classical monocyte: 76.1;myeloid DC: 65.3	Group enriched	Detected in many	40	dendritic cells: 65.3;monocytes: 76.1	Cancer enriched	Detected in single	9	lymphoma: 6.1	Adipose subcutaneous - Macrophages, Adipose visceral - Macrophages, Breast - Macrophages, Colon - Macrophages, Heart muscle - Macrophages, Kidney - Macrophages, Liver - Kupffer cells, Lung - Macrophages, Pancreas - Macrophages, Prostate - Macrophages, Skeletal muscle - Macrophages, Skin - Macrophages, Stomach - Macrophages, Thyroid - Macrophages	Low region specificity	Detected in single			Low region specificity	Detected in all
CD300H		ENSG00000284690	CD300H molecule (gene/pseudogene)	A0A0K2S4Q6	17	74560701-74567343	Predicted membrane proteins, Predicted secreted proteins				Evidence at protein level	Evidence at transcript level	Evidence at protein level	Evidence at protein level	Tissue enhanced	Detected in some		bone marrow: 3.6;lymphoid tissue: 7.5	Group enriched	Detected in some	5	Macrophages: 3.1;monocytes: 8.2					Low region specificity	Detected in some			Group enriched	Detected in many	9	intermediate monocyte: 655.3;non-classical monocyte: 1135.8	Lineage enriched	Detected in all	12	monocytes: 1135.8	Cancer enriched	Detected in single	7	lymphoma: 2.1						Low region specificity	Detected in all
CD40	Bp50, p50, TNFRSF5	ENSG00000101017	CD40 molecule	P25942	20	46118271-46129863	Cancer-related genes, CD markers, Disease related genes, Human disease related genes, Predicted membrane proteins, Predicted secreted proteins	Immunity	Receptor	Cancer-related genes, Disease variant	Evidence at protein level	Evidence at protein level	Evidence at protein level	Evidence at protein level	Low tissue specificity	Detected in many			Cell type enhanced	Detected in many		B-cells: 126.2;Basal respiratory cells: 118.9;Langerhans cells: 237.0	Low cancer specificity	Detected in all			Low region specificity	Detected in all			Immune cell enhanced	Detected in many		memory B-cell: 108.3;naive B-cell: 123.7	Group enriched	Detected in all	6	B-cells: 123.7;monocytes: 34.9	Cancer enhanced	Detected in many		lymphoma: 97.7		Low region specificity	Detected in many			Low region specificity	Detected in all
CD40LG	CD154, CD40-L, CD40L, gp39, hCD40L, HIGM1, IMD3, T-BAM, TNFSF5, TRAP	ENSG00000102245	CD40 ligand	P29965	X	136648158-136660390	Cancer-related genes, Candidate cardiovascular disease genes, CD markers, Disease related genes, Human disease related genes, Predicted intracellular proteins, Predicted membrane proteins, Predicted secreted proteins		Cytokine	Cancer-related genes, Disease variant	Evidence at protein level	Evidence at protein level	Evidence at protein level	Evidence at protein level	Group enriched	Detected in some	4	intestine: 3.7;lymphoid tissue: 14.7	Cell type enriched	Detected in some	9	T-cells: 78.4	Low cancer specificity	Detected in many			Low region specificity	Detected in single			Group enriched	Detected in many	5	gdT-cell: 26.4;MAIT T-cell: 64.4;memory CD4 T-cell: 80.5;naive CD4 T-cell: 76.3	Lineage enriched	Detected in many	34	T-cells: 80.5	Cancer enriched	Detected in single	7	Leukemia: 2.6	Adipose subcutaneous - T-cells, Adipose visceral - T-cells, Colon - T-cells, Kidney - T-cells, Liver - T-cells, Lung - T-cells, Skin - T-cells	Not detected	Not detected			Not detected	Not detected
CD44	CD44R, CSPG8, HCELL, IN, MC56, MDU2, MDU3, MIC4, Pgp1	ENSG00000026508	CD44 molecule (Indian blood group)	P16070	11	35138882-35232402	Blood group antigen proteins, Cancer-related genes, CD markers, FDA approved drug targets, Plasma proteins, Predicted intracellular proteins, Predicted membrane proteins, Predicted secreted proteins, Transporters	Cell adhesion	Blood group antigen, Receptor	Cancer-related genes, FDA approved drug targets	Evidence at protein level	Evidence at protein level	Evidence at protein level	Evidence at protein level	Tissue enhanced	Detected in all		salivary gland: 484.4	Cell type enhanced	Detected in many		Ductal cells: 983.9;Exocrine glandular cells: 928.7;granulocytes: 1083.6;Langerhans cells: 2343.8;monocytes: 1059.3	Low cancer specificity	Detected in all			Low region specificity	Detected in all			Low immune cell specificity	Detected in all			Low lineage specificity	Detected in all			Cancer enhanced	Detected in all		Adrenocortical cancer: 1400.7	Adipose subcutaneous - Adipose progenitor cells, Prostate - Urothelial cells, Skin - Keratinocyte (other)	Low region specificity	Detected in all			Low region specificity	Detected in all
CD48	BCM1, BLAST, hCD48, mCD48, SLAMF2	ENSG00000117091	CD48 molecule	P09326	1	160678746-160711831	CD markers, Plasma proteins, Predicted membrane proteins, Predicted secreted proteins, Transporters				Evidence at protein level	Evidence at protein level	Evidence at protein level	Evidence at protein level	Group enriched	Detected in many	4	bone marrow: 146.6;lymphoid tissue: 277.0	Cell type enhanced	Detected in many		B-cells: 357.1;granulocytes: 236.4;Hofbauer cells: 222.8;Kupffer cells: 212.1;Macrophages: 183.5;monocytes: 953.3;NK-cells: 402.1;Schwann cells: 198.4;T-cells: 432.3	Low cancer specificity	Detected in all			Low region specificity	Detected in many			Low immune cell specificity	Detected in all			Low lineage specificity	Detected in all			Cancer enhanced	Detected in some		lymphoma: 243.2;Myeloma: 458.6	Adipose subcutaneous - T-cells, Adipose visceral - T-cells, Breast - T-cells, Kidney - T-cells, Prostate - T-cells, Skin - T-cells, Thyroid - T-cells	Low region specificity	Detected in many			Low region specificity	Detected in all
CD55	CR, CROM, DAF, TC	ENSG00000196352	CD55 molecule (Cromer blood group)	P08174	1	207321519-207386804	Blood group antigen proteins, CD markers, Disease related genes, Human disease related genes, Plasma proteins, Predicted intracellular proteins, Predicted membrane proteins, Predicted secreted proteins	Complement pathway, Host-virus interaction, Immunity, Innate immunity	Blood group antigen, Host cell receptor for virus entry, Receptor	Disease variant	Evidence at protein level	Evidence at protein level	Evidence at protein level	Evidence at protein level	Low tissue specificity	Detected in all			Cell type enhanced	Detected in many		Alveolar cells type 1: 1446.0;monocytes: 1765.3;Syncytiotrophoblasts: 871.0	Low cancer specificity	Detected in all			Low region specificity	Detected in all			Immune cell enhanced	Detected in all		neutrophil: 653.3	Low lineage specificity	Detected in all			Low cancer specificity	Detected in all			Lung - Alveolar cells type 1, Testis - Early spermatids, Testis - Late spermatids					Low region specificity	Detected in many
CD5L	API6, Spalpha	ENSG00000073754	CD5 molecule like	O43866	1	157830911-157898256	Plasma proteins, Predicted secreted proteins	Apoptosis, Immunity, Inflammatory response			Evidence at protein level	Evidence at protein level	Evidence at protein level	Evidence at protein level	Tissue enriched	Detected in some	5	lymphoid tissue: 558.4	Group enriched	Detected in some	29	Hofbauer cells: 226.6;Kupffer cells: 624.6	Cancer enriched	Detected in some	5	liver cancer: 4.6	Not detected	Not detected			Not detected in immune cells	Not detected			Not detected	Not detected			Not detected	Not detected			Liver - Kupffer cells	Not detected	Not detected			Not detected	Not detected
CD6	Tp120	ENSG00000013725	CD6 molecule	P30203	11	60971680-61020377	CD markers, Predicted membrane proteins, Predicted secreted proteins	Adaptive immunity, Cell adhesion, Immunity, Innate immunity			Evidence at protein level	Evidence at protein level	Evidence at protein level	Evidence at protein level	Tissue enhanced	Detected in many		intestine: 13.2;lymphoid tissue: 42.2	Group enriched	Detected in some	8	NK-cells: 40.2;T-cells: 99.6	Low cancer specificity	Detected in many			Low region specificity	Detected in all			Group enriched	Detected in many	33	gdT-cell: 27.8;MAIT T-cell: 24.7;memory CD4 T-cell: 51.5;memory CD8 T-cell: 48.4;naive CD4 T-cell: 34.5;naive CD8 T-cell: 25.2;T-reg: 25.5	Lineage enriched	Detected in many	50	T-cells: 51.5	Group enriched	Detected in some	10	Leukemia: 10.8;lymphoma: 11.0	Adipose subcutaneous - T-cells, Adipose visceral - T-cells, Breast - T-cells, Colon - T-cells, Heart muscle - T-cells, Kidney - T-cells, Liver - T-cells, Lung - T-cells, Prostate - T-cells, Thyroid - T-cells	Not detected	Not detected			Not detected	Not detected
CDCP2		ENSG00000157211	CUB domain containing protein 2	Q5VXM1	1	54132687-54153770	Predicted membrane proteins, Predicted secreted proteins				Evidence at transcript level	No human protein/transcript evidence	Evidence at transcript level	Evidence at transcript level	Not detected	Not detected			Not detected	Not detected			Not detected	Not detected			Not detected	Not detected			Not detected in immune cells	Not detected			Not detected	Not detected			Not detected	Not detected				Not detected	Not detected			Not detected	Not detected
CDNF	ARMETL1	ENSG00000185267	Cerebral dopamine neurotrophic factor	Q49AH0	10	14819245-14838575	Predicted intracellular proteins, Predicted secreted proteins		Growth factor		Evidence at protein level	Evidence at protein level	Evidence at protein level	Evidence at protein level	Tissue enhanced	Detected in many		skeletal muscle: 24.9;tongue: 19.5	Group enriched	Detected in many	9	Early spermatids: 78.4;Late spermatids: 284.3	Low cancer specificity	Detected in many			Low region specificity	Detected in all			Low immune cell specificity	Detected in some			Low lineage specificity	Detected in single			Low cancer specificity	Detected in many			Testis - Early spermatids, Testis - Late spermatids	Low region specificity	Detected in many			Low region specificity	Detected in all
CDSN	D6S586E	ENSG00000204539	Corneodesmosin		6	31115087-31120446	Human disease related genes, Predicted secreted proteins				Evidence at protein level	Evidence at protein level			Tissue enriched	Detected in some	104	skin 1: 674.3	Group enriched	Detected in some	4	Cholangiocytes: 3.8;Gastric mucus-secreting cells: 1.8;Glandular and luminal cells: 6.1;Suprabasal keratinocytes: 3.4	Group enriched	Detected in some	8	head and neck cancer: 2.4;melanoma: 2.8	Not detected	Not detected			Not detected in immune cells	Not detected			Not detected	Not detected			Group enriched	Detected in some	6	breast cancer: 2.0;head and neck cancer: 1.4	Skin - Keratinocyte (granular)	Region enhanced	Detected in some		cerebral cortex: 1.5	Not detected	Not detected
CEACAM16	DFNA4B	ENSG00000213892	CEA cell adhesion molecule 16, tectorial membrane component	Q2WEN9	19	44699151-44710718	Disease related genes, Human disease related genes, Predicted secreted proteins			Deafness, Disease variant, Non-syndromic deafness	Evidence at protein level	Evidence at protein level	Evidence at protein level	Evidence at protein level	Tissue enhanced	Detected in single		pancreas: 2.0	Cell type enhanced	Detected in some		Bipolar cells: 5.3;Rod photoreceptor cells: 2.1	Not detected	Not detected			Not detected	Not detected			Not detected in immune cells	Not detected			Not detected	Not detected			Not detected	Not detected				Not detected	Not detected			Low region specificity	Detected in all
CEL	BSSL, MODY8	ENSG00000170835	Carboxyl ester lipase	P19835	9	133061981-133071861	Disease related genes, Enzymes, Human disease related genes, Metabolic proteins, Plasma proteins, Potential drug targets, Predicted secreted proteins	Lipid degradation, Lipid metabolism	Hydrolase, Serine esterase	Diabetes mellitus	Evidence at protein level	Evidence at protein level	Evidence at protein level	Evidence at protein level	Tissue enriched	Detected in many	545	pancreas: 107112.3	Group enriched	Detected in some	21	Breast glandular cells: 371.9;Exocrine glandular cells: 517.2	Cancer enriched	Detected in many	29	pancreatic cancer: 469.3	Region enriched	Detected in all	4	choroid plexus: 24.7	Not detected in immune cells	Not detected			Not detected	Not detected			Cancer enhanced	Detected in many		colorectal cancer: 16.1	Pancreas - Exocrine glandular cells	Not detected	Not detected			Low region specificity	Detected in all
CELA1	ELA1	ENSG00000139610	Chymotrypsin like elastase 1	Q9UNI1	12	51328442-51346679	Enzymes, Predicted intracellular proteins, Predicted secreted proteins		Hydrolase, Protease, Serine protease		Evidence at protein level	Evidence at transcript level	Evidence at protein level	Evidence at protein level	Group enriched	Detected in some	5	adrenal gland: 2.1;pancreas: 6.4	Cell type enhanced	Detected in some		Exocrine glandular cells: 6.7;Extravillous trophoblasts: 3.3;Kupffer cells: 8.5;NK-cells: 2.2;Oocytes: 2.2;Pancreatic endocrine cells: 1.7	Cancer enhanced	Detected in single		testis cancer: 0.5	Not detected	Not detected			Immune cell enhanced	Detected in many		basophil: 12.6;naive CD4 T-cell: 12.3	Group enriched	Detected in many	8	granulocytes: 12.6;T-cells: 12.3	Not detected	Not detected				Low region specificity	Detected in all			Not detected	Not detected
CELA2A	ELA2A	ENSG00000142615	Chymotrypsin like elastase 2A	P08217	1	15456728-15472091	Disease related genes, Enzymes, Human disease related genes, Potential drug targets, Predicted secreted proteins		Hydrolase, Protease, Serine protease	Diabetes mellitus, Disease variant, Obesity	Evidence at protein level	Evidence at transcript level	Evidence at protein level	Evidence at protein level	Tissue enriched	Detected in many	5427	pancreas: 157554.2	Cell type enriched	Detected in some	47	Exocrine glandular cells: 3385.8	Cancer enriched	Detected in single	3818	pancreatic cancer: 463.9	Low region specificity	Detected in single			Not detected in immune cells	Not detected			Not detected	Not detected			Not detected	Not detected			Pancreas - Exocrine glandular cells
CELA2B	ELA2B, RP11-265F14.2	ENSG00000215704	Chymotrypsin like elastase 2B	P08218	1	15465909-15491395	Enzymes, Predicted intracellular proteins, Predicted secreted proteins		Hydrolase, Protease, Serine protease		Evidence at protein level	Evidence at transcript level	Evidence at protein level	Evidence at protein level	Tissue enriched	Detected in many	3898	pancreas: 19804.1	Cell type enriched	Detected in some	98	Exocrine glandular cells: 502.5	Cancer enriched	Detected in single	574	pancreatic cancer: 69.9	Low region specificity	Detected in all			Not detected in immune cells	Not detected			Not detected	Not detected			Not detected	Not detected			Pancreas - Exocrine glandular cells
CELA3A	ELA3, ELA3A	ENSG00000142789	Chymotrypsin like elastase 3A	P09093	1	22001657-22012542	Enzymes, Predicted intracellular proteins, Predicted secreted proteins		Hydrolase, Protease, Serine protease		Evidence at protein level	Evidence at protein level	Evidence at protein level	Evidence at protein level	Tissue enriched	Detected in many	5176	pancreas: 254229.0	Cell type enriched	Detected in some	84	Exocrine glandular cells: 13898.6	Cancer enriched	Detected in some	2497	pancreatic cancer: 1481.6	Not detected	Not detected			Not detected in immune cells	Not detected			Not detected	Not detected			Not detected	Not detected			Pancreas - Exocrine glandular cells
CELA3B	CBPP, ELA3B	ENSG00000219073	Chymotrypsin like elastase 3B	P08861	1	21977022-21998642	Enzymes, Predicted intracellular proteins, Predicted secreted proteins		Hydrolase, Protease, Serine protease		Evidence at protein level	Evidence at protein level	Evidence at protein level	Evidence at protein level	Tissue enriched	Detected in many	2862	pancreas: 48049.2	Cell type enriched	Detected in some	52	Exocrine glandular cells: 5348.5	Cancer enriched	Detected in single	1218	pancreatic cancer: 408.8	Not detected	Not detected			Not detected in immune cells	Not detected			Not detected	Not detected			Not detected	Not detected			Pancreas - Exocrine glandular cells, Stomach - Chief cells, Testis - Late spermatids
CEMIP	HYBID, IR2155535, KIAA1199, TMEM2L	ENSG00000103888	Cell migration inducing hyaluronidase 1	Q8WUJ3	15	80779343-80951776	Enzymes, Plasma proteins, Predicted intracellular proteins, Predicted secreted proteins		Glycosidase, Hydrolase		Evidence at protein level	Evidence at protein level	Evidence at protein level	Evidence at protein level	Tissue enhanced	Detected in many		endometrium 1: 30.9	Group enriched	Detected in some	8	Excitatory neurons: 60.5;Inhibitory neurons: 38.7;Mesothelial cells: 67.7;Microglial cells: 96.6	Cancer enhanced	Detected in all		colorectal cancer: 21.3	Low region specificity	Detected in all			Not detected in immune cells	Not detected			Not detected	Not detected			Cancer enhanced	Detected in all		Gastric cancer: 60.2	Testis - Sertoli cells	Low region specificity	Detected in all			Low region specificity	Detected in all
CER1	DAND4	ENSG00000147869	Cerberus 1, DAN family BMP antagonist	O95813	9	14719724-14722733	Predicted secreted proteins		Cytokine		Evidence at protein level	Evidence at protein level	Evidence at protein level	Evidence at protein level	Tissue enhanced	Detected in single		epididymis: 1.0	Not detected	Not detected			Cancer enriched	Detected in single	82	testis cancer: 17.3	Low region specificity	Detected in some			Not detected in immune cells	Not detected			Not detected	Not detected			Group enriched	Detected in some	5	Bone cancer: 5.6;liver cancer: 5.3		Not detected	Not detected			Low region specificity	Detected in many
CES4A	CES8, FLJ37464	ENSG00000172824	Carboxylesterase 4A	Q5XG92	16	66988589-67010417	Predicted intracellular proteins, Predicted secreted proteins		Hydrolase, Serine esterase		Evidence at protein level	Evidence at protein level	Evidence at transcript level	Evidence at protein level	Tissue enhanced	Detected in many		fallopian tube: 17.4;skin 1: 13.6	Cell type enhanced	Detected in many		Breast glandular cells: 44.7;Ciliated cells: 49.1;Excitatory neurons: 51.8;Oligodendrocytes: 35.0;Spermatocytes: 32.6	Cancer enhanced	Detected in many		renal cancer: 5.3	Low region specificity	Detected in all			Immune cell enhanced	Detected in some		non-classical monocyte: 3.6	Low lineage specificity	Detected in many			Low cancer specificity	Detected in some			Lung - Respiratory ciliated cells, Skin - Keratinocyte (granular)	Not detected	Not detected
CES5A	CAUXIN, CES4C1, CES5, CES7, FLJ31547	ENSG00000159398	Carboxylesterase 5A	Q6NT32	16	55846154-55956031	Enzymes, Metabolic proteins, Predicted intracellular proteins, Predicted secreted proteins		Hydrolase, Serine esterase		Evidence at protein level	Evidence at transcript level	Evidence at transcript level	Evidence at protein level	Tissue enriched	Detected in some	17	epididymis: 65.8	Cell type enhanced	Detected in some		Basal prostatic cells: 1.5;Cholangiocytes: 1.9;Collecting duct cells: 3.9;Excitatory neurons: 1.4;Hepatocytes: 6.6;Oligodendrocyte precursor cells: 1.9;Oligodendrocytes: 3.8;Oocytes: 1.5	Cancer enriched	Detected in single	5	liver cancer: 0.6	Low region specificity	Detected in single			Not detected in immune cells	Not detected			Not detected	Not detected			Not detected	Not detected			Liver - Hepatocytes	Low region specificity	Detected in single			Low region specificity	Detected in all
CETP	BPIFF	ENSG00000087237	Cholesteryl ester transfer protein	P11597	16	56961923-56983845	Candidate cardiovascular disease genes, Disease related genes, Human disease related genes, Plasma proteins, Potential drug targets, Predicted intracellular proteins, Predicted secreted proteins, Transporters	Cholesterol metabolism, Lipid metabolism, Lipid transport, Steroid metabolism, Sterol metabolism, Transport		Atherosclerosis, Disease variant	Evidence at protein level	Evidence at transcript level	Evidence at protein level	Evidence at protein level	Group enriched	Detected in many	6	adipose tissue: 32.3;liver: 41.7;lymphoid tissue: 58.1;placenta: 35.0	Group enriched	Detected in some	5	Adipocytes: 41.2;Kupffer cells: 90.8	Low cancer specificity	Detected in many			Low region specificity	Detected in some			Immune cell enhanced	Detected in some		non-classical monocyte: 2.3;plasmacytoid DC: 3.2	Low lineage specificity	Detected in many			Cancer enhanced	Detected in some		Leukemia: 1.4
CFB	BF, BFD, H2-Bf	ENSG00000243649	Complement factor B	P00751	6	31945650-31952086	Disease related genes, Enzymes, Human disease related genes, Plasma proteins, Potential drug targets, Predicted secreted proteins	Complement alternate pathway, Immunity, Innate immunity	Hydrolase, Protease, Serine protease	Age-related macular degeneration, Disease variant, Hemolytic uremic syndrome	Evidence at protein level	Evidence at protein level	Evidence at protein level	Evidence at protein level	Tissue enriched	Detected in many	20	liver: 2453.1	Cell type enhanced	Detected in many		Ductal cells: 913.7;Exocrine glandular cells: 569.1;Hepatocytes: 199.3;Mesothelial cells: 453.1;Pancreatic endocrine cells: 368.5	Cancer enhanced	Detected in all		liver cancer: 78.3	Low region specificity	Detected in single			Not detected in immune cells	Not detected			Not detected	Not detected			Cancer enriched	Detected in many	5	head and neck cancer: 34.6	Adipose subcutaneous - Adipose progenitor cells, Adipose visceral - Mesothelial cells, Liver - Hepatocytes	Not detected	Not detected			Low region specificity	Detected in all
CFC1	CRYPTIC, HTX2	ENSG00000136698	Cripto, FRL-1, cryptic family 1	P0CG37	2	130592165-130599575	Disease related genes, Human disease related genes, Predicted secreted proteins	Gastrulation	Developmental protein	Disease variant, Heterotaxy	Evidence at protein level	Evidence at transcript level	Evidence at protein level	Evidence at protein level	Tissue enhanced	Detected in some		brain: 32.7;pancreas: 29.8;pituitary gland: 57.7	Group enriched	Detected in some	4	Bipolar cells: 12.6;Enteroendocrine cells: 8.4;Pancreatic endocrine cells: 20.4	Cancer enriched	Detected in some	7	pancreatic cancer: 4.3	Region enhanced	Detected in many		hypothalamus: 55.3	Not detected in immune cells	Not detected			Not detected	Not detected			Group enriched	Detected in some	10	prostate cancer: 13.7;testis cancer: 3.6	Adipose visceral - Mesothelial cells, Pancreas - Alpha cells, Pancreas - Beta cells
CFC1B		ENSG00000152093	Cripto, FRL-1, cryptic family 1B	P0CG36	2	130521197-130528604	Predicted secreted proteins	Gastrulation	Developmental protein		Evidence at transcript level	Evidence at transcript level	No human protein/transcript evidence	Evidence at transcript level	Tissue enhanced	Detected in some		brain: 1.0;pituitary gland: 2.3	Group enriched	Detected in some	13	Bipolar cells: 1.3;Gastric mucus-secreting cells: 1.2;Pancreatic endocrine cells: 1.7	Not detected	Not detected			Not detected	Not detected			Not detected in immune cells	Not detected			Not detected	Not detected			Not detected	Not detected
CFD	ADN, DF, PFD	ENSG00000197766	Complement factor D	P00746	19	859453-867884	Disease related genes, Enzymes, Human disease related genes, Plasma proteins, Potential drug targets, Predicted intracellular proteins, Predicted secreted proteins	Complement alternate pathway, Immunity, Innate immunity	Hydrolase, Protease, Serine protease	Disease variant	Evidence at protein level	Evidence at transcript level	Evidence at protein level	Evidence at protein level	Tissue enhanced	Detected in all		adipose tissue: 1448.6	Group enriched	Detected in many	9	Fibroblasts: 7755.6;Leydig cells: 5061.8	Low cancer specificity	Detected in all			Low region specificity	Detected in all			Immune cell enhanced	Detected in all		basophil: 1712.8	Lineage enriched	Detected in all	6	granulocytes: 1712.8	Cancer enhanced	Detected in all		Leukemia: 84.8	Liver - Kupffer cells, Pancreas - Fibroblasts, Prostate - Fibroblasts, Skeletal muscle - Fibroblasts, Skin - Fibroblast_2	Not detected	Not detected			Low region specificity	Detected in all
CFH	ARMD4, ARMS1, FHL1, HF, HF1, HF2, HUS	ENSG00000000971	Complement factor H	P08603	1	196651754-196752476	Cancer-related genes, Disease related genes, Human disease related genes, Plasma proteins, Predicted intracellular proteins, Predicted secreted proteins	Complement alternate pathway, Host-virus interaction, Immunity, Innate immunity		Age-related macular degeneration, Cancer-related genes, Disease variant, Hemolytic uremic syndrome	Evidence at protein level	Evidence at protein level	Evidence at protein level	Evidence at protein level	Tissue enriched	Detected in all	6	liver: 1645.3	Cell type enhanced	Detected in many		Fibroblasts: 355.9;Hepatocytes: 834.8;Leydig cells: 285.2;Mesothelial cells: 388.2;Ovarian stromal cells: 208.2	Cancer enriched	Detected in all	9	liver cancer: 151.1	Region enhanced	Detected in all		choroid plexus: 43.6	Immune cell enhanced	Detected in some		MAIT T-cell: 17.6	Lineage enriched	Detected in single	56	T-cells: 17.6	Cancer enhanced	Detected in many		Gallbladder cancer: 59.2	Heart muscle - Fibroblasts, Liver - Hepatocytes, Lung - Fibroblast_2
CFHR1	CFHL, CFHL1, CFHL1P, CFHR1P, FHR1, H36-1, H36-2, HFL1, HFL2	ENSG00000244414	Complement factor H related 1	Q03591	1	196819731-196837159	Cancer-related genes, Disease related genes, Human disease related genes, Plasma proteins, Predicted secreted proteins			Cancer-related genes, Hemolytic uremic syndrome	Evidence at protein level	Evidence at protein level	Evidence at protein level	Evidence at protein level	Tissue enriched	Detected in some	224	liver: 2010.5	Cell type enhanced	Detected in some		Granulosa cells: 65.7;Hepatocytes: 223.4;Kupffer cells: 55.4	Cancer enriched	Detected in single	798	liver cancer: 182.4	Region enhanced	Detected in single		midbrain: 1.7	Not detected in immune cells	Not detected			Not detected	Not detected			Cancer enhanced	Detected in some		Sarcoma: 3.3;thyroid cancer: 7.0	Liver - Hepatocytes	Not detected	Not detected
CFHR2	CFHL2, FHR2, HFL3	ENSG00000080910	Complement factor H related 2	P36980	1	196943738-196959622	Plasma proteins, Predicted intracellular proteins, Predicted secreted proteins				Evidence at protein level	Evidence at protein level	Evidence at protein level	Evidence at protein level	Tissue enriched	Detected in single	2840	liver: 1309.3	Cell type enriched	Detected in some	26	Hepatocytes: 1227.2	Cancer enriched	Detected in single	175	liver cancer: 8.7	Not detected	Not detected			Not detected in immune cells	Not detected			Not detected	Not detected			Not detected	Not detected			Liver - Hepatocytes
CFHR3	CFHL3, DOWN16, FHR-3, FHR3, HLF4	ENSG00000116785	Complement factor H related 3	Q02985	1	196774813-196795407	Disease related genes, Human disease related genes, Plasma proteins, Predicted secreted proteins			Hemolytic uremic syndrome	Evidence at protein level	Evidence at transcript level	Evidence at protein level	Evidence at protein level	Tissue enriched	Detected in single	982	liver: 381.0	Cell type enriched	Detected in some	6	Hepatocytes: 139.6	Cancer enriched	Detected in single	80	liver cancer: 27.9	Low region specificity	Detected in many			Not detected in immune cells	Not detected			Not detected	Not detected			Cancer enhanced	Detected in some		Myeloma: 2.6;thyroid cancer: 2.8
CFHR4	CFHL4, FHR-4, FHR4	ENSG00000134365	Complement factor H related 4	Q92496	1	196888014-196918795	Plasma proteins, Predicted secreted proteins				Evidence at protein level	Evidence at transcript level	Evidence at protein level	Evidence at protein level	Tissue enriched	Detected in single	548	liver: 98.6	Cell type enriched	Detected in some	6	Hepatocytes: 36.6	Cancer enriched	Detected in single	145	liver cancer: 13.3	Not detected	Not detected			Not detected in immune cells	Not detected			Not detected	Not detected			Not detected	Not detected			Liver - Hepatocytes
CFHR5	CFHL5, FHR-5, FHR5	ENSG00000134389	Complement factor H related 5	Q9BXR6	1	196975010-197009678	Disease related genes, Human disease related genes, Plasma proteins, Predicted intracellular proteins, Predicted secreted proteins			Disease variant, Hemolytic uremic syndrome	Evidence at protein level	Evidence at protein level	Evidence at protein level	Evidence at protein level	Tissue enriched	Detected in single	1620	liver: 162.0	Cell type enriched	Detected in some	21	Hepatocytes: 95.1	Cancer enriched	Detected in single	396	liver cancer: 57.1	Not detected	Not detected			Not detected in immune cells	Not detected			Not detected	Not detected			Not detected	Not detected			Liver - Hepatocytes
CFI	C3b-INA, FI, IF, KAF	ENSG00000205403	Complement factor I	P05156	4	109731008-109802150	Disease related genes, Enzymes, Human disease related genes, Plasma proteins, Potential drug targets, Predicted secreted proteins	Complement pathway, Host-virus interaction, Immunity, Innate immunity	Hydrolase, Protease, Serine protease	Age-related macular degeneration, Disease variant, Hemolytic uremic syndrome	Evidence at protein level	Evidence at protein level	Evidence at protein level	Evidence at protein level	Tissue enriched	Detected in many	5	liver: 952.1	Cell type enhanced	Detected in many		Cholangiocytes: 108.7;Hepatocytes: 454.5;Muller glia cells: 114.1;Proximal tubular cells: 195.1	Cancer enhanced	Detected in all		liver cancer: 90.2	Low region specificity	Detected in all			Not detected in immune cells	Not detected			Not detected	Not detected			Low cancer specificity	Detected in many			Adipose subcutaneous - Endothelial cells, Colon - Endothelial cells, Kidney - Proximal tubular cells, Liver - Hepatocytes, Skeletal muscle - Endothelial cells, Skin - Endothelial cells	Not detected	Not detected			Low region specificity	Detected in all
CFP	PFC	ENSG00000126759	Complement factor properdin	P27918	X	47623172-47630305	Disease related genes, Human disease related genes, Plasma proteins, Predicted intracellular proteins, Predicted secreted proteins	Complement alternate pathway, Immunity, Innate immunity		Disease variant	Evidence at protein level	Evidence at transcript level	Evidence at protein level	Evidence at protein level	Group enriched	Detected in many	6	bone marrow: 83.0;lymphoid tissue: 57.0	Cell type enhanced	Detected in some		Kupffer cells: 8.4;Langerhans cells: 21.9;Macrophages: 43.6;monocytes: 11.1	Low cancer specificity	Detected in many			Low region specificity	Detected in many			Group enriched	Detected in all	8	classical monocyte: 1169.0;intermediate monocyte: 1275.0;myeloid DC: 995.2;neutrophil: 733.0;non-classical monocyte: 872.6	Group enriched	Detected in all	46	dendritic cells: 995.2;granulocytes: 733.0;monocytes: 1275.0	Cancer enriched	Detected in some	9	Leukemia: 12.2	Adipose subcutaneous - Macrophages, Breast - Macrophages, Colon - Macrophages, Lung - Neutrophil_2, Skeletal muscle - Macrophages, Stomach - Macrophages	Low region specificity	Detected in many			Low region specificity	Detected in some
CGA	FSHA, GPA1, GPHa, GPHA1, HCG, LHA, TSHA	ENSG00000135346	Glycoprotein hormones, alpha polypeptide	P01215	6	87085498-87095106	Cancer-related genes, Plasma proteins, Predicted secreted proteins		Hormone	Cancer-related genes	Evidence at protein level	Evidence at protein level	Evidence at protein level	Evidence at protein level	Tissue enriched	Detected in many	6	pituitary gland: 4272.4	Cell type enriched	Detected in some	18	Syncytiotrophoblasts: 113935.8	Cancer enhanced	Detected in many		breast cancer: 10.9;testis cancer: 13.0	Low region specificity	Detected in all			Not detected in immune cells	Not detected			Not detected	Not detected			Group enriched	Detected in many	14	cervical cancer: 417.4;testis cancer: 1324.5		Region enriched	Detected in many	6	hypothalamus: 22.2	Region enriched	Detected in all
CGB1		ENSG00000267631	Chorionic gonadotropin subunit beta 1	A6NKQ9	19	49035569-49036895	Predicted intracellular proteins, Predicted secreted proteins		Hormone		Evidence at transcript level	Evidence at transcript level	Evidence at transcript level	Evidence at transcript level	Group enriched	Detected in some	11	pancreas: 2.6;pituitary gland: 4.1	Cell type enriched	Detected in some	103	Syncytiotrophoblasts: 177.1	Not detected	Not detected			Not detected	Not detected			Not detected in immune cells	Not detected			Not detected	Not detected			Low cancer specificity	Detected in some
CGB2		ENSG00000104818	Chorionic gonadotropin subunit beta 2	Q6NT52	19	49031890-49033238	Predicted intracellular proteins, Predicted secreted proteins		Hormone		Evidence at protein level	Evidence at protein level	Evidence at transcript level	Evidence at transcript level	Tissue enhanced	Detected in single		testis: 1.5	Cell type enriched	Detected in some	9	Syncytiotrophoblasts: 22.0	Not detected	Not detected			Low region specificity	Detected in many			Not detected in immune cells	Not detected			Not detected	Not detected			Low cancer specificity	Detected in many
CGB3	CGB	ENSG00000104827	Chorionic gonadotropin subunit beta 3	P0DN86	19	49022869-49024333	Predicted secreted proteins		Hormone		Evidence at protein level	Evidence at protein level	Evidence at protein level	Evidence at protein level	Tissue enriched	Detected in some	4	placenta: 9.5	Cell type enriched	Detected in some	6	Syncytiotrophoblasts: 674.4	Group enriched	Detected in some	5	pancreatic cancer: 2.9;testis cancer: 4.2	Low region specificity	Detected in single			Not detected in immune cells	Not detected			Not detected	Not detected			Cancer enhanced	Detected in some		Brain cancer: 4.0
CGB5	HCG	ENSG00000189052	Chorionic gonadotropin subunit beta 5	P0DN86	19	49043848-49045311	Predicted secreted proteins		Hormone		Evidence at protein level	Evidence at protein level	Evidence at protein level	Evidence at protein level	Group enriched	Detected in some	9	pituitary gland: 8.4;placenta: 24.9	Group enriched	Detected in some	11	Extravillous trophoblasts: 3.2;Syncytiotrophoblasts: 11.5	Cancer enhanced	Detected in some		pancreatic cancer: 10.0;testis cancer: 5.9	Not detected	Not detected			Not detected in immune cells	Not detected			Not detected	Not detected			Low cancer specificity	Detected in many
CGB7	CG-beta-a	ENSG00000196337	Chorionic gonadotropin subunit beta 7	P0DN87	19	49054274-49058860	Predicted secreted proteins				Evidence at protein level	Evidence at protein level	Evidence at transcript level	Evidence at transcript level	Tissue enhanced	Detected in some		prostate: 3.5;skin 1: 4.3	Cell type enriched	Detected in some	7	Syncytiotrophoblasts: 44.3	Not detected	Not detected			Low region specificity	Detected in single			Not detected in immune cells	Not detected			Not detected	Not detected			Low cancer specificity	Detected in many			Kidney - Endothelial cells, Lung - Respiratory ciliated cells
CGB8		ENSG00000213030	Chorionic gonadotropin subunit beta 8	P0DN86	19	49047638-49049111	Predicted secreted proteins		Hormone		Evidence at protein level	Evidence at protein level	Evidence at protein level	Evidence at protein level	Tissue enriched	Detected in some	8	placenta: 18.1	Cell type enriched	Detected in some	7	Syncytiotrophoblasts: 28.5	Cancer enriched	Detected in some	4	testis cancer: 5.9	Not detected	Not detected			Not detected in immune cells	Not detected			Not detected	Not detected			Cancer enhanced	Detected in many		liver cancer: 25.3
CGREF1	CGR11	ENSG00000138028	Cell growth regulator with EF-hand domain 1	Q99674	2	27098889-27119128	Plasma proteins, Predicted intracellular proteins, Predicted secreted proteins	Cell adhesion, Cell cycle, Growth arrest			Evidence at protein level	Evidence at transcript level	Evidence at protein level	Evidence at protein level	Tissue enhanced	Detected in many		brain: 41.3	Cell type enriched	Detected in many	14	Oocytes: 227.9	Low cancer specificity	Detected in many			Low region specificity	Detected in all			Not detected in immune cells	Not detected			Not detected	Not detected			Low cancer specificity	Detected in many			Lung - Fibroblast_2	Low region specificity	Detected in all			Low region specificity	Detected in all
CHAD	SLRR4A	ENSG00000136457	Chondroadherin	O15335	17	50464496-50468906	Plasma proteins, Predicted intracellular proteins, Predicted secreted proteins				Evidence at protein level	Evidence at protein level	Evidence at protein level	Evidence at protein level	Tissue enhanced	Detected in many		brain: 33.9;liver: 35.4;pancreas: 31.6	Cell type enhanced	Detected in some		Breast glandular cells: 3.7;Distal enterocytes: 4.0;Gastric mucus-secreting cells: 2.9;Intestinal goblet cells: 10.7;Oligodendrocyte precursor cells: 5.2	Group enriched	Detected in many	5	breast cancer: 23.7;liver cancer: 10.1	Low region specificity	Detected in all			Group enriched	Detected in some	53	memory B-cell: 21.6;naive B-cell: 8.1	Lineage enriched	Detected in single	76	B-cells: 21.6	Low cancer specificity	Detected in many			Breast - Breast glandular cells, Liver - Hepatocytes, Prostate - Prostate basal glandular cells	Low region specificity	Detected in single			Low region specificity	Detected in all
CHADL	SLRR4B	ENSG00000100399	Chondroadherin like	Q6NUI6	22	41229510-41240931	Predicted intracellular proteins, Predicted secreted proteins				Evidence at protein level	Evidence at transcript level	Evidence at protein level	Evidence at protein level	Tissue enriched	Detected in many	7	brain: 104.1	Cell type enhanced	Detected in many		Melanocytes: 42.9;Muller glia cells: 40.4;Oligodendrocytes: 77.3;Schwann cells: 72.4	Low cancer specificity	Detected in all			Low region specificity	Detected in all			Immune cell enhanced	Detected in single		plasmacytoid DC: 1.2	Low lineage specificity	Detected in single			Low cancer specificity	Detected in some			Colon - Enteric glia cells, Heart muscle - Cardiomyocytes, Liver - Hepatocytes	Low region specificity	Detected in all			Low region specificity	Detected in many
CHI3L1	GP39, YK-40, YKL40	ENSG00000133048	Chitinase 3 like 1	P36222	1	203178931-203186704	Cancer-related genes, Disease related genes, Human disease related genes, Metabolic proteins, Plasma proteins, Predicted intracellular proteins, Predicted secreted proteins	Apoptosis, Inflammatory response	Antimicrobial	Asthma, Cancer-related genes, Schizophrenia	Evidence at protein level	Evidence at transcript level	Evidence at protein level	Evidence at protein level	Tissue enhanced	Detected in many		choroid plexus: 358.0;liver: 436.6	Cell type enhanced	Detected in many		Alveolar cells type 2: 124.1;Basal respiratory cells: 92.1;Ductal cells: 96.0;Hofbauer cells: 281.4;Mesothelial cells: 205.9	Cancer enriched	Detected in all	8	glioma: 1313.7	Low region specificity	Detected in all			Immune cell enriched	Detected in single	494	neutrophil: 472.1	Lineage enriched	Detected in single	494	granulocytes: 472.1	Group enriched	Detected in many	4	Bile duct cancer: 271.9;Brain cancer: 202.6	Kidney - Podocytes, Skin - Sebaceous gland cells	Low region specificity	Detected in all			Region enriched	Detected in many
CHI3L2	YKL-39, YKL39	ENSG00000064886	Chitinase 3 like 2	Q15782	1	111200771-111243440	Plasma proteins, Predicted intracellular proteins, Predicted secreted proteins		Hydrolase		Evidence at protein level	Evidence at transcript level	Evidence at protein level	Evidence at protein level	Tissue enhanced	Detected in many		lymphoid tissue: 195.4;salivary gland: 137.9	Cell type enhanced	Detected in many		Alveolar cells type 2: 108.5;B-cells: 63.5;Leydig cells: 77.3;Melanocytes: 39.5;Mucus glandular cells: 57.2;Serous glandular cells: 178.7	Cancer enriched	Detected in many	8	glioma: 104.0	Low region specificity	Detected in all			Immune cell enhanced	Detected in many		naive CD4 T-cell: 91.9	Low lineage specificity	Detected in all			Group enriched	Detected in many	6	Leukemia: 153.8;lymphoma: 103.9	Stomach - Macrophages					Low region specificity	Detected in all
CHIT1	CHI3, CHIT	ENSG00000133063	Chitinase 1	Q13231	1	203212827-203273641	Candidate cardiovascular disease genes, Enzymes, Metabolic proteins, Plasma proteins, Predicted secreted proteins	Carbohydrate metabolism, Chitin degradation, Polysaccharide degradation	Glycosidase, Hydrolase		Evidence at protein level	Evidence at protein level	Evidence at protein level	Evidence at protein level	Tissue enhanced	Detected in many		bone marrow: 49.2;lung: 35.3;lymphoid tissue: 21.2	Cell type enhanced	Detected in some		Club cells: 44.1;granulocytes: 15.1;Hofbauer cells: 35.1;Macrophages: 71.9	Cancer enhanced	Detected in many		testis cancer: 31.9	Region enhanced	Detected in some		white matter: 4.5	Not detected in immune cells	Not detected			Not detected	Not detected			Not detected	Not detected				Not detected	Not detected			Not detected	Not detected
CHL1	CALL, FLJ44930, L1CAM2, MGC132578	ENSG00000134121	Cell adhesion molecule L1 like	O00533	3	196763-409417	Plasma proteins, Predicted membrane proteins, Predicted secreted proteins	Cell adhesion, Differentiation, Neurogenesis	Developmental protein		Evidence at protein level	Evidence at protein level	Evidence at protein level	Evidence at protein level	Tissue enhanced	Detected in many		brain: 65.0;ovary: 32.7	Cell type enhanced	Detected in many		Astrocytes: 212.1;Excitatory neurons: 409.9;Inhibitory neurons: 307.2;Oligodendrocyte precursor cells: 861.7;Schwann cells: 403.3	Cancer enhanced	Detected in many		glioma: 15.2	Low region specificity	Detected in all			Group enriched	Detected in some	33	memory B-cell: 2.8;naive B-cell: 3.8	Lineage enriched	Detected in single	38	B-cells: 3.8	Group enriched	Detected in many	7	Rhabdoid: 38.6;skin cancer: 30.5	Colon - Enteric glia cells	Low region specificity	Detected in all			Low region specificity	Detected in all
CHRD		ENSG00000090539	Chordin	Q9H2X0	3	184380054-184390736	Plasma proteins, Predicted secreted proteins		Developmental protein		Evidence at protein level	Evidence at transcript level	Evidence at protein level	Evidence at protein level	Tissue enhanced	Detected in many		brain: 71.9;liver: 126.9	Cell type enhanced	Detected in many		Endometrial stromal cells: 28.3;Excitatory neurons: 27.3;Fibroblasts: 16.1;Hepatocytes: 25.1;Horizontal cells: 15.1;Inhibitory neurons: 36.1;Smooth muscle cells: 18.8	Low cancer specificity	Detected in many			Low region specificity	Detected in all			Not detected in immune cells	Not detected			Not detected	Not detected			Low cancer specificity	Detected in some			Adipose visceral - Adipose progenitor cells, Breast - Fibroblasts, Heart muscle - Fibroblasts, Testis - Endothelial cells	Low region specificity	Detected in all			Region enhanced	Detected in many
CHRDL1	CHL, MGC1, NRLN1	ENSG00000101938	Chordin like 1	Q9BU40	X	110673856-110795819	Disease related genes, Human disease related genes, Predicted secreted proteins	Differentiation, Neurogenesis, Osteogenesis	Developmental protein	Disease variant	Evidence at protein level	Evidence at transcript level	Evidence at protein level	Evidence at protein level	Tissue enhanced	Detected in many		seminal vesicle: 216.7	Cell type enhanced	Detected in many		Astrocytes: 47.7;Fibroblasts: 82.7;Leydig cells: 38.5;Lymphatic endothelial cells: 152.5;Mesothelial cells: 48.5;Muller glia cells: 64.5	Cancer enhanced	Detected in many		prostate cancer: 16.7	Low region specificity	Detected in all			Not detected in immune cells	Not detected			Not detected	Not detected			Cancer enhanced	Detected in many		thyroid cancer: 59.3	Heart muscle - Fibroblasts, Liver - Hepatic stellate cells, Lung - Fibroblast_1, Pancreas - Fibroblasts, Prostate - Smooth muscle cells, Skeletal muscle - Fibroblasts, Thyroid - Fibroblasts	Low region specificity	Detected in all			Low region specificity	Detected in all
CHRDL2	BNF1	ENSG00000054938	Chordin like 2	Q6WN34	11	74696429-74731426	Predicted intracellular proteins, Predicted secreted proteins	Chondrogenesis, Differentiation, Osteogenesis	Developmental protein		Evidence at protein level	Evidence at protein level	Evidence at protein level	Evidence at protein level	Tissue enhanced	Detected in many		endometrium 1: 139.9;gallbladder: 102.5;lymphoid tissue: 112.6;smooth muscle: 117.8	Cell type enhanced	Detected in some		Breast glandular cells: 181.9;Early spermatids: 43.2;Hepatocytes: 114.5	Cancer enhanced	Detected in many		stomach cancer: 14.6	Low region specificity	Detected in many			Not detected in immune cells	Not detected			Not detected	Not detected			Cancer enhanced	Detected in some		liver cancer: 5.1;lung cancer: 3.1	Prostate - Smooth muscle cells, Testis - Spermatogonia	Not detected	Not detected			Low region specificity	Detected in all
CHSY1	CSS1, KIAA0990	ENSG00000131873	Chondroitin sulfate synthase 1	Q86X52	15	101175727-101252048	Disease related genes, Enzymes, Human disease related genes, Metabolic proteins, Potential drug targets, Predicted secreted proteins		Transferase	Disease variant	Evidence at protein level	Evidence at transcript level	Evidence at protein level	Evidence at protein level	Low tissue specificity	Detected in all			Cell type enriched	Detected in many	7	monocytes: 417.6	Low cancer specificity	Detected in all			Low region specificity	Detected in all			Low immune cell specificity	Detected in many			Low lineage specificity	Detected in many			Low cancer specificity	Detected in all			Colon - Endothelial cells, Heart muscle - Endothelial cells, Kidney - Endothelial cells, Skeletal muscle - Endothelial cells, Thyroid - Endothelial cells	Low region specificity	Detected in all			Low region specificity	Detected in all
CILP	HsT18872	ENSG00000138615	Cartilage intermediate layer protein	O75339	15	65194760-65211473	Disease related genes, Human disease related genes, Predicted secreted proteins				Evidence at protein level	Evidence at transcript level	Evidence at protein level	Evidence at protein level	Low tissue specificity	Detected in many			Cell type enhanced	Detected in many		Endometrial stromal cells: 40.5;Fibroblasts: 160.9;Leydig cells: 222.4;Peritubular cells: 55.4;Skeletal myocytes: 73.2	Cancer enhanced	Detected in many		breast cancer: 30.3	Not detected	Not detected			Not detected in immune cells	Not detected			Not detected	Not detected			Group enriched	Detected in some	12	ovarian cancer: 2.8;Uterine cancer: 3.7	Breast - Fibroblasts, Colon - Fibroblasts, Heart muscle - Fibroblasts, Kidney - Fibroblasts, Liver - Hepatic stellate cells, Lung - Fibroblast_2, Skeletal muscle - Fibroblasts, Skin - Fibroblast_2	Not detected	Not detected			Low region specificity	Detected in some
CILP2	MGC45771	ENSG00000160161	Cartilage intermediate layer protein 2	Q8IUL8	19	19538248-19546659	Predicted secreted proteins				Evidence at protein level	Evidence at transcript level	Evidence at transcript level	Evidence at protein level	Tissue enhanced	Detected in some		ovary: 2.4;testis: 5.4	Group enriched	Detected in some	7	Early spermatids: 26.2;Late spermatids: 21.5;Spermatocytes: 22.6	Low cancer specificity	Detected in many			Low region specificity	Detected in many			Not detected in immune cells	Not detected			Not detected	Not detected			Low cancer specificity	Detected in many			Testis - Early spermatids	Not detected	Not detected			Group enriched	Detected in some
CKLF	C32, CKLF1, CKLF3, CKLF4, HSPC224, UCK-1	ENSG00000217555	Chemokine like factor	Q9UBR5	16	66552563-66566251	Predicted membrane proteins, Predicted secreted proteins	Chemotaxis	Cytokine		Evidence at protein level	Evidence at transcript level	Evidence at protein level	Evidence at protein level	Low tissue specificity	Detected in all			Cell type enhanced	Detected in many		granulocytes: 384.4;Hofbauer cells: 290.4;Langerhans cells: 258.0;Spermatocytes: 267.1	Low cancer specificity	Detected in all			Low region specificity	Detected in all			Immune cell enhanced	Detected in all		neutrophil: 1394.0	Low lineage specificity	Detected in all			Low cancer specificity	Detected in all			Testis - Early spermatids	Low region specificity	Detected in all			Low region specificity	Detected in some
CLCA1	CaCC, CLCRG1	ENSG00000016490	Chloride channel accessory 1	A8K7I4	1	86468368-86500259	Predicted secreted proteins, Transporters	Calcium transport, Ion transport, Transport	Hydrolase, Metalloprotease, Protease		Evidence at protein level	Evidence at protein level	Evidence at protein level	Evidence at protein level	Tissue enriched	Detected in some	13	intestine: 1360.5	Cell type enriched	Detected in some	40	Intestinal goblet cells: 5696.5	Group enriched	Detected in some	9	colorectal cancer: 86.8;pancreatic cancer: 27.7	Not detected	Not detected			Not detected in immune cells	Not detected			Not detected	Not detected			Cancer enriched	Detected in some	7	ovarian cancer: 27.7	Colon - Colon enterocytes	Not detected	Not detected			Not detected	Not detected
CLCF1	BSF-3, BSF3, CISS2, CLC, NNT-1, NNT1, NR6	ENSG00000175505	Cardiotrophin like cytokine factor 1	Q9UBD9	11	67364168-67374177	Disease related genes, Human disease related genes, Metabolic proteins, Predicted secreted proteins		Cytokine	Disease variant	Evidence at protein level	Evidence at transcript level	Evidence at protein level	Evidence at protein level	Low tissue specificity	Detected in many			Cell type enhanced	Detected in many		Glandular and luminal cells: 101.7;monocytes: 31.9;Secretory cells: 84.8	Low cancer specificity	Detected in all			Low region specificity	Detected in all			Low immune cell specificity	Detected in many			Low lineage specificity	Detected in many			Low cancer specificity	Detected in all			Heart muscle - Endothelial cells	Not detected	Not detected			Region enhanced	Detected in some
CLEC11A	CLECSF3, LSLCL, P47, SCGF	ENSG00000105472	C-type lectin domain containing 11A	Q9Y240	19	50723364-50725708	Plasma proteins, Predicted secreted proteins	Osteogenesis	Growth factor		Evidence at protein level	Evidence at transcript level	Evidence at protein level	Evidence at protein level	Tissue enhanced	Detected in many		bone marrow: 114.3	Cell type enhanced	Detected in many		Distal tubular cells: 129.1;Fibroblasts: 97.6;Melanocytes: 113.4;Ovarian stromal cells: 107.2	Low cancer specificity	Detected in all			Low region specificity	Detected in all			Immune cell enhanced	Detected in many		classical monocyte: 24.1	Low lineage specificity	Detected in many			Cancer enhanced	Detected in many		Leukemia: 306.3	Adipose subcutaneous - Adipose progenitor cells, Adipose visceral - Adipose progenitor cells, Heart muscle - Fibroblasts, Kidney - Fibroblasts, Liver - Hepatic stellate cells, Lung - Fibroblast_2, Skeletal muscle - Fibroblasts, Skin - Fibroblast_1, Stomach - Fibroblasts, Thyroid - Fibroblasts	Low region specificity	Detected in many			Low region specificity	Detected in all
CLEC18A	MRCL	ENSG00000157322	C-type lectin domain family 18 member A	A5D8T8	16	69950705-69964452	Predicted intracellular proteins, Predicted secreted proteins				Evidence at protein level	Evidence at transcript level	Evidence at protein level	Evidence at protein level	Group enriched	Detected in some	6	choroid plexus: 15.9;kidney: 23.2	Cell type enriched	Detected in some	8	Proximal tubular cells: 68.3	Cancer enriched	Detected in single	7	renal cancer: 1.5	Region enhanced	Detected in some		choroid plexus: 6.8	Not detected in immune cells	Not detected			Not detected	Not detected			Cancer enriched	Detected in single	5	lung cancer: 3.8	Kidney - Proximal tubular cells, Kidney - Proximal tubular cells
CLEC18B	MRCL2	ENSG00000140839	C-type lectin domain family 18 member B	Q6UXF7	16	74408631-74421478	Predicted secreted proteins				Evidence at protein level	Evidence at transcript level	Evidence at transcript level	Evidence at protein level	Tissue enriched	Detected in some	7	kidney: 31.0	Group enriched	Detected in some	11	Proximal tubular cells: 32.2;Sertoli cells: 13.6	Cancer enhanced	Detected in some		glioma: 2.7;renal cancer: 5.6	Low region specificity	Detected in all			Not detected in immune cells	Not detected			Not detected	Not detected			Cancer enhanced	Detected in some		lung cancer: 3.5	Kidney - Proximal tubular cells, Kidney - Proximal tubular cells
CLEC18C	MGC34761, MRCL3	ENSG00000157335	C-type lectin domain family 18 member C	Q8NCF0	16	70173322-70187361	Predicted secreted proteins				Evidence at transcript level	Evidence at transcript level	Evidence at transcript level	Evidence at transcript level	Tissue enriched	Detected in some	4	kidney: 17.3	Cell type enriched	Detected in some	12	Proximal tubular cells: 21.9	Cancer enriched	Detected in single	9	renal cancer: 1.4	Low region specificity	Detected in many			Not detected in immune cells	Not detected			Not detected	Not detected			Cancer enriched	Detected in single	29	lung cancer: 4.9	Kidney - Proximal tubular cells, Kidney - Proximal tubular cells
CLEC19A		ENSG00000261210	C-type lectin domain containing 19A	Q6UXS0	16	19285731-19322145	Predicted secreted proteins				Evidence at protein level	Evidence at transcript level	Evidence at protein level	Evidence at protein level	Tissue enhanced	Detected in single		brain: 1.3	Cell type enhanced	Detected in some		Ciliated cells: 1.6;Hofbauer cells: 1.4;Microglial cells: 6.3	Not detected	Not detected			Low region specificity	Detected in all			Not detected in immune cells	Not detected			Not detected	Not detected			Not detected	Not detected			Lung - Respiratory ciliated cells
CLEC3A	CLECSF1	ENSG00000166509	C-type lectin domain family 3 member A	O75596	16	78022515-78066761	Predicted secreted proteins				Evidence at protein level	Evidence at transcript level	Evidence at protein level	Evidence at protein level	Tissue enhanced	Detected in some		breast: 9.0;urinary bladder: 5.6	Cell type enhanced	Detected in single		Horizontal cells: 1.3	Cancer enriched	Detected in some	102	breast cancer: 78.5	Region enriched	Detected in some	5	midbrain: 8.1	Not detected in immune cells	Not detected			Not detected	Not detected			Group enriched	Detected in some	14	breast cancer: 29.9;cervical cancer: 8.6		Not detected	Not detected			Not detected	Not detected
CLEC3B	TN, TNA	ENSG00000163815	C-type lectin domain family 3 member B	P05452	3	45001548-45036071	Cancer-related genes, Disease related genes, Plasma proteins, Predicted intracellular proteins, Predicted secreted proteins			Cancer-related genes, Disease variant	Evidence at protein level	Evidence at protein level	Evidence at protein level	Evidence at protein level	Tissue enhanced	Detected in many		adipose tissue: 406.8	Cell type enhanced	Detected in some		Adipocytes: 37.5;Endothelial cells: 35.2;Fibroblasts: 79.6;Leydig cells: 17.6;Microglial cells: 66.2;Smooth muscle cells: 21.6	Low cancer specificity	Detected in all			Low region specificity	Detected in all			Not detected in immune cells	Not detected			Not detected	Not detected			Cancer enhanced	Detected in some		Sarcoma: 16.1	Liver - Sinusoid Endothelial cells, Liver - Vascular Endothelial cells, Skin - Fibroblast_1, Skin - Fibroblast_2, Thyroid - Fibroblasts	Low region specificity	Detected in all			Low region specificity	Detected in all
CLPS		ENSG00000137392	Colipase	P04118	6	35794982-35797344	Metabolic proteins, Plasma proteins, Predicted intracellular proteins, Predicted secreted proteins	Digestion, Lipid degradation, Lipid metabolism		Diabetes mellitus	Evidence at protein level	Evidence at protein level	Evidence at protein level	Evidence at protein level	Tissue enriched	Detected in many	3971	pancreas: 253763.2	Cell type enriched	Detected in some	59	Exocrine glandular cells: 10593.3	Cancer enriched	Detected in many	188	pancreatic cancer: 1726.0	Low region specificity	Detected in all			Not detected in immune cells	Not detected			Not detected	Not detected			Cancer enriched	Detected in single	9	breast cancer: 2.1	Pancreas - Exocrine glandular cells	Not detected	Not detected			Not detected	Not detected
CLPSL1	C6orf127, dJ510O8.6	ENSG00000204140	Colipase like 1	A2RUU4	6	35781019-35793675	Predicted intracellular proteins, Predicted secreted proteins				Evidence at protein level	Evidence at protein level	Evidence at transcript level	Evidence at transcript level	Group enriched	Detected in some	91	epididymis: 592.0;pancreas: 173.3	Cell type enriched	Detected in some	9	Exocrine glandular cells: 27.9	Group enriched	Detected in some	6	breast cancer: 3.6;cervical cancer: 1.0;endometrial cancer: 2.8;ovarian cancer: 1.8;pancreatic cancer: 3.4	Group enriched	Detected in some	4	basal ganglia: 1.8;cerebral cortex: 5.5;hippocampal formation: 4.0;white matter: 1.5	Not detected in immune cells	Not detected			Not detected	Not detected			Cancer enriched	Detected in some	6	breast cancer: 8.1	Breast - Breast glandular cells
CLPSL2	C6orf126, dJ510O8.5, UNQ3045	ENSG00000196748	Colipase like 2	Q6UWE3	6	35776594-35779552	Predicted secreted proteins				Evidence at protein level	Evidence at transcript level	Evidence at protein level	Evidence at protein level	Tissue enriched	Detected in some	103	epididymis: 518.4	Group enriched	Detected in some	4	Basal prostatic cells: 2.4;Breast glandular cells: 2.9;Breast myoepithelial cells: 1.2;Exocrine glandular cells: 4.4;Pancreatic endocrine cells: 1.7;Spermatogonia: 1.9	Cancer enhanced	Detected in some		breast cancer: 2.6	Not detected	Not detected			Not detected in immune cells	Not detected			Not detected	Not detected			Cancer enhanced	Detected in single		breast cancer: 1.7	Breast - Breast glandular cells, Skin - Sebaceous gland cells	Not detected	Not detected			Not detected	Not detected
CLU	APOJ, CLI, CLU1, CLU2, KUB1, SGP-2, SP-40, TRPM-2	ENSG00000120885	Clusterin	P10909	8	27596917-27614700	Cancer-related genes, Candidate cardiovascular disease genes, Plasma proteins, Predicted intracellular proteins, Predicted secreted proteins	Apoptosis, Complement pathway, Immunity, Innate immunity	Chaperone	Cancer-related genes	Evidence at protein level	Evidence at protein level	Evidence at protein level	Evidence at protein level	Tissue enhanced	Detected in all		liver: 9442.3	Cell type enhanced	Detected in all		Basal prostatic cells: 3199.0;Cholangiocytes: 2558.4;Collecting duct cells: 3117.6;Hepatocytes: 3758.6;Muller glia cells: 6791.7;Secretory cells: 6049.9	Cancer enhanced	Detected in all		glioma: 1485.6	Low region specificity	Detected in all			Immune cell enriched	Detected in many	10	basophil: 773.3	Lineage enriched	Detected in all	33	granulocytes: 773.3	Low cancer specificity	Detected in all			Liver - Hepatocytes, Lung - Fibroblast_2, Prostate - Smooth muscle cells, Testis - Sertoli cells	Low region specificity	Detected in all			Low region specificity	Detected in all
CLUL1		ENSG00000079101	Clusterin like 1	Q15846	18	596988-650334	Predicted intracellular proteins, Predicted secreted proteins				Evidence at protein level	Evidence at protein level	Evidence at transcript level	Evidence at protein level	Tissue enriched	Detected in many	10	retina: 288.9	Cell type enriched	Detected in many	4	Rod photoreceptor cells: 322.2	Low cancer specificity	Detected in many			Low region specificity	Detected in all			Not detected in immune cells	Not detected			Not detected	Not detected			Low cancer specificity	Detected in all			Adipose visceral - Mesothelial cells, Prostate - Prostate glandular cells, Thyroid - Thyroid glandular cells					Not detected	Not detected
CMA1		ENSG00000092009	Chymase 1	P23946	14	24505353-24508265	Enzymes, Metabolic proteins, Plasma proteins, Predicted intracellular proteins, Predicted secreted proteins		Hydrolase, Protease, Serine protease		Evidence at protein level	Evidence at protein level	Evidence at protein level	Evidence at protein level	Tissue enhanced	Detected in many		breast: 17.8	Cell type enriched	Detected in some	39	granulocytes: 68.6	Low cancer specificity	Detected in some			Low region specificity	Detected in many			Not detected in immune cells	Not detected			Not detected	Not detected			Cancer enhanced	Detected in single		lymphoma: 1.9	Adipose subcutaneous - Mast cells, Adipose visceral - Mast cells, Colon - Mast cells, Stomach - Fibroblasts	Not detected	Not detected			Low region specificity	Detected in all
CNBD1	FLJ35802	ENSG00000176571	Cyclic nucleotide binding domain containing 1	Q8NA66	8	86866415-87615219	Cancer-related genes, Predicted intracellular proteins, Predicted secreted proteins			Cancer-related genes	Evidence at protein level	Evidence at protein level	Evidence at transcript level	Evidence at protein level	Tissue enriched	Detected in single	14	testis: 4.9	Group enriched	Detected in some	9	Early spermatids: 180.1;Late spermatids: 101.0	Not detected	Not detected			Not detected	Not detected			Not detected in immune cells	Not detected			Not detected	Not detected			Not detected	Not detected			Testis - Early spermatids, Testis - Late spermatids	Not detected	Not detected			Not detected	Not detected
CNDP1	CN1, CPGL2, HsT2308, MGC10825	ENSG00000150656	Carnosine dipeptidase 1	Q96KN2	18	74534500-74587212	Enzymes, Metabolic proteins, Plasma proteins, Predicted intracellular proteins, Predicted secreted proteins		Carboxypeptidase, Hydrolase, Metalloprotease, Protease		Evidence at protein level	Evidence at protein level	Evidence at protein level	Evidence at protein level	Tissue enriched	Detected in some	12	brain: 154.3	Cell type enriched	Detected in some	11	Oligodendrocytes: 336.5	Cancer enhanced	Detected in some		glioma: 4.4	Low region specificity	Detected in all			Not detected in immune cells	Not detected			Not detected	Not detected			Cancer enhanced	Detected in single		skin cancer: 1.1	Kidney - Proximal tubular cells, Liver - Hepatocytes, Skin - Sebaceous gland cells	Not detected	Not detected			Low region specificity	Detected in all
CNMD	BRICD3, CHM-I, CHM1, LECT1, MYETS1	ENSG00000136110	Chondromodulin	O75829	13	52703264-52739820	Plasma proteins, Predicted intracellular proteins, Predicted membrane proteins, Predicted secreted proteins	Chondrogenesis, Differentiation	Developmental protein		Evidence at protein level	Evidence at transcript level	Evidence at protein level	Evidence at protein level	Group enriched	Detected in some	4	brain: 6.4;choroid plexus: 12.2;retina: 8.1;salivary gland: 6.5;thyroid gland: 3.2	Cell type enriched	Detected in some	6	Muller glia cells: 84.1	Group enriched	Detected in many	5	glioma: 1.5;lung cancer: 6.0;testis cancer: 5.8;thyroid cancer: 4.6	Low region specificity	Detected in all			Not detected in immune cells	Not detected			Not detected	Not detected			Cancer enhanced	Detected in some		Bone cancer: 1.1;testis cancer: 1.2	Pancreas - Beta cells, Testis - Spermatocytes	Low region specificity	Detected in all			Low region specificity	Detected in all
CNTN2	AXT, TAG-1, TAX, TAX1	ENSG00000184144	Contactin 2	Q02246	1	205042937-205078289	Disease related genes, Human disease related genes, Plasma proteins, Potential drug targets, Predicted intracellular proteins, Predicted secreted proteins, Transporters	Cell adhesion		Epilepsy	Evidence at protein level	Evidence at transcript level	Evidence at protein level	Evidence at protein level	Tissue enriched	Detected in some	20	brain: 158.9	Cell type enriched	Detected in some	12	Oligodendrocytes: 312.2	Cancer enriched	Detected in some	9	glioma: 6.4	Low region specificity	Detected in all			Not detected in immune cells	Not detected			Not detected	Not detected			Cancer enriched	Detected in some	5	Neuroblastoma: 5.8	Testis - Early spermatids, Testis - Late spermatids	Low region specificity	Detected in all			Low region specificity	Detected in all
COCH	COCH-5B2, DFNA31, DFNA9	ENSG00000100473	Cochlin	O43405	14	30874514-30895065	Disease related genes, Human disease related genes, Plasma proteins, Potential drug targets, Predicted intracellular proteins, Predicted secreted proteins, Transporters	Hearing		Deafness, Disease variant, Non-syndromic deafness	Evidence at protein level	Evidence at protein level	Evidence at protein level	Evidence at protein level	Tissue enriched	Detected in many	5	pancreas: 486.6	Cell type enhanced	Detected in many		Exocrine glandular cells: 36.2;Horizontal cells: 32.7;Oocytes: 64.0;Spermatocytes: 29.2	Low cancer specificity	Detected in many			Region enhanced	Detected in all		basal ganglia: 151.3	Group enriched	Detected in some	12	memory B-cell: 38.4;naive B-cell: 17.8	Lineage enriched	Detected in many	17	B-cells: 38.4	Low cancer specificity	Detected in all			Testis - Spermatocytes	Low region specificity	Detected in all			Group enriched	Detected in all
COL10A1		ENSG00000123500	Collagen type X alpha 1 chain	Q03692	6	116118909-116158747	Disease related genes, Human disease related genes, Predicted secreted proteins			Disease variant	Evidence at protein level	Evidence at transcript level	Evidence at protein level	Evidence at protein level	Tissue enhanced	Detected in some		gallbladder: 8.6;ovary: 5.7	Cell type enhanced	Detected in some		Excitatory neurons: 25.8;Inhibitory neurons: 6.0;Microglial cells: 8.1;Oligodendrocytes: 25.9	Cancer enhanced	Detected in many		breast cancer: 42.8;pancreatic cancer: 51.9	Low region specificity	Detected in all			Not detected in immune cells	Not detected			Not detected	Not detected			Cancer enhanced	Detected in some		liver cancer: 2.9;thyroid cancer: 3.3						Low region specificity	Detected in many
COL11A1	CO11A1, COLL6, DFNA37, STL2	ENSG00000060718	Collagen type XI alpha 1 chain	P12107	1	102876467-103108872	Cancer-related genes, Disease related genes, Human disease related genes, Plasma proteins, Predicted intracellular proteins, Predicted secreted proteins			Cancer-related genes, Cataract, Deafness, Disease variant, Dwarfism, Ectodermal dysplasia, Non-syndromic deafness, Stickler syndrome	Evidence at protein level	Evidence at protein level	Evidence at protein level	Evidence at protein level	Tissue enhanced	Detected in some		placenta: 19.5;retina: 9.3	Cell type enriched	Detected in some	5	Oligodendrocyte precursor cells: 523.1	Cancer enhanced	Detected in many		breast cancer: 27.4	Low region specificity	Detected in all			Not detected in immune cells	Not detected			Not detected	Not detected			Cancer enhanced	Detected in many		Rhabdoid: 252.9	Skeletal muscle - Fibroblasts, Testis - Early spermatids, Testis - Late spermatids	Low region specificity	Detected in many			Low region specificity	Detected in all
COL11A2	DFNA13, DFNB53, HKE5	ENSG00000204248	Collagen type XI alpha 2 chain	P13942	6	33162681-33192499	Disease related genes, Human disease related genes, Plasma proteins, Predicted intracellular proteins, Predicted secreted proteins			Deafness, Disease variant, Dwarfism, Non-syndromic deafness, Stickler syndrome	Evidence at protein level	Evidence at transcript level	Evidence at protein level	Evidence at protein level	Group enriched	Detected in many	4	brain: 14.9;pituitary gland: 22.8;testis: 7.8	Cell type enhanced	Detected in some		Astrocytes: 8.1;Early spermatids: 7.1;Horizontal cells: 5.7;Late spermatids: 5.7;Muller glia cells: 5.0;Oligodendrocytes: 6.2	Cancer enriched	Detected in many	8	melanoma: 13.3	Low region specificity	Detected in many			Not detected in immune cells	Not detected			Not detected	Not detected			Group enriched	Detected in some	4	Bone cancer: 2.7;skin cancer: 1.7	Testis - Late spermatids	Low region specificity	Detected in all			Low region specificity	Detected in all
COL12A1	COL12A1L	ENSG00000111799	Collagen type XII alpha 1 chain	Q99715	6	75084326-75206267	Disease related genes, Human disease related genes, Plasma proteins, Predicted intracellular proteins, Predicted secreted proteins	Cell adhesion		Congenital muscular dystrophy, Disease variant	Evidence at protein level	Evidence at transcript level	Evidence at protein level	Evidence at protein level	Low tissue specificity	Detected in many			Cell type enhanced	Detected in many		Alveolar cells type 1: 151.1;Endometrial stromal cells: 69.1;Fibroblasts: 131.8;Leydig cells: 67.2;Ovarian stromal cells: 98.7;Smooth muscle cells: 57.7	Low cancer specificity	Detected in all			Low region specificity	Detected in all			Not detected in immune cells	Not detected			Not detected	Not detected			Low cancer specificity	Detected in many			Heart muscle - Fibroblasts, Kidney - Fibroblasts, Liver - Hepatic stellate cells	Low region specificity	Detected in all			Region enhanced	Detected in all
COL14A1	UND	ENSG00000187955	Collagen type XIV alpha 1 chain	Q05707	8	120059780-120373573	Human disease related genes, Plasma proteins, Predicted intracellular proteins, Predicted secreted proteins	Cell adhesion			Evidence at protein level	Evidence at protein level	Evidence at protein level	Evidence at protein level	Tissue enhanced	Detected in many		cervix: 146.5	Cell type enhanced	Detected in many		Endometrial stromal cells: 99.7;Fibroblasts: 189.8;Granulosa cells: 103.2;Ovarian stromal cells: 53.5;Schwann cells: 65.2;Smooth muscle cells: 161.5	Low cancer specificity	Detected in all			Low region specificity	Detected in many			Not detected in immune cells	Not detected			Not detected	Not detected			Group enriched	Detected in many	6	Brain cancer: 24.1;colorectal cancer: 18.5;Sarcoma: 48.6;thyroid cancer: 18.0	Adipose visceral - Adipose progenitor cells, Breast - Fibroblasts, Colon - Fibroblasts, Heart muscle - Fibroblasts, Kidney - Fibroblasts, Liver - Hepatic stellate cells, Lung - Fibroblast_2, Prostate - Fibroblasts, Skin - Fibroblast_1, Stomach - Fibroblasts, Thyroid - Fibroblasts	Low region specificity	Detected in single			Low region specificity	Detected in all
COL15A1		ENSG00000204291	Collagen type XV alpha 1 chain	P39059	9	98943179-99070792	Plasma proteins, Predicted secreted proteins	Angiogenesis, Cell adhesion, Differentiation	Developmental protein		Evidence at protein level	Evidence at protein level	Evidence at protein level	Evidence at protein level	Tissue enhanced	Detected in many		placenta: 221.6	Cell type enhanced	Detected in many		Adipocytes: 292.9;Endometrial stromal cells: 98.0;Endothelial cells: 147.7;Fibroblasts: 163.4;Leydig cells: 324.7;Peritubular cells: 458.4	Low cancer specificity	Detected in all			Low region specificity	Detected in all			Not detected in immune cells	Not detected			Not detected	Not detected			Cancer enhanced	Detected in many		Sarcoma: 13.8;skin cancer: 14.8	Adipose visceral - Endothelial cells, Colon - Smooth muscle cells, Heart muscle - Fibroblasts, Lung - Fibroblast_2, Skin - Fibroblast_1, Testis - Peritubular cells	Low region specificity	Detected in many			Region enriched	Detected in many
COL16A1		ENSG00000084636	Collagen type XVI alpha 1 chain	Q07092	1	31652263-31704319	Predicted intracellular proteins, Predicted secreted proteins	Cell adhesion			Evidence at protein level	Evidence at transcript level	Evidence at protein level	Evidence at protein level	Tissue enhanced	Detected in many		ovary: 180.2	Cell type enhanced	Detected in many		Astrocytes: 103.4;Oligodendrocyte precursor cells: 58.5;Oligodendrocytes: 113.5;Ovarian stromal cells: 76.5;Peritubular cells: 90.8	Low cancer specificity	Detected in all			Low region specificity	Detected in all			Not detected in immune cells	Not detected			Not detected	Not detected			Cancer enhanced	Detected in many		Rhabdoid: 57.6	Adipose subcutaneous - Adipose progenitor cells, Adipose visceral - Adipose progenitor cells, Kidney - Fibroblasts, Liver - Hepatic stellate cells	Low region specificity	Detected in all			Low region specificity	Detected in many
COL17A1	BP180, BPAG2	ENSG00000065618	Collagen type XVII alpha 1 chain	Q9UMD9	10	104031286-104085880	Cancer-related genes, Disease related genes, Human disease related genes, Plasma proteins, Predicted intracellular proteins, Predicted membrane proteins, Predicted secreted proteins			Cancer-related genes, Disease variant, Epidermolysis bullosa	Evidence at protein level	Evidence at protein level	Evidence at protein level	Evidence at protein level	Tissue enriched	Detected in many	5	skin 1: 564.9	Cell type enhanced	Detected in many		Basal keratinocytes: 670.0;Basal respiratory cells: 124.0;Basal squamous epithelial cells: 189.5;Breast myoepithelial cells: 95.4;Distal enterocytes: 135.2;Salivary duct cells: 114.7;Suprabasal keratinocytes: 155.0	Cancer enriched	Detected in many	5	head and neck cancer: 227.4	Low region specificity	Detected in many			Not detected in immune cells	Not detected			Not detected	Not detected			Cancer enhanced	Detected in many		cervical cancer: 200.6;head and neck cancer: 440.5	Breast - Breast myoepithelial cells, Colon - Colon enterocytes, Prostate - Prostate basal glandular cells, Skin - Keratinocyte (other), Stomach - Gastric mucous cells	Region enriched	Detected in single	4	cerebellum: 1.0	Low region specificity	Detected in all
COL18A1	KNO, KNO1, KS	ENSG00000182871	Collagen type XVIII alpha 1 chain	P39060	21	45405165-45513720	Cancer-related genes, Disease related genes, Human disease related genes, Plasma proteins, Predicted intracellular proteins, Predicted secreted proteins	Cell adhesion		Cancer-related genes, Glaucoma	Evidence at protein level	Evidence at protein level	Evidence at protein level	Evidence at protein level	Tissue enhanced	Detected in all		liver: 548.3	Cell type enhanced	Detected in many		Hepatocytes: 371.4;Smooth muscle cells: 244.2	Low cancer specificity	Detected in all			Low region specificity	Detected in all			Immune cell enhanced	Detected in single		neutrophil: 3.2	Lineage enriched	Detected in single	6	granulocytes: 3.2	Low cancer specificity	Detected in all			Adipose visceral - Adipose progenitor cells, Liver - Hepatocytes, Liver - Hepatocytes, Prostate - Endothelial cells, Skin - Fibroblast_1	Region enriched	Detected in all	6	cerebellum: 22.1	Low region specificity	Detected in all
COL19A1		ENSG00000082293	Collagen type XIX alpha 1 chain	Q14993	6	69866556-70212468	Plasma proteins, Predicted intracellular proteins, Predicted secreted proteins	Cell adhesion, Differentiation, Myogenesis	Developmental protein		Evidence at protein level	Evidence at transcript level	Evidence at protein level	Evidence at protein level	Tissue enhanced	Detected in some		brain: 2.0;lymphoid tissue: 3.1;urinary bladder: 2.1	Cell type enhanced	Detected in some		B-cells: 29.3;Excitatory neurons: 64.2;Inhibitory neurons: 157.0;Oligodendrocyte precursor cells: 37.3;Skeletal myocytes: 209.8	Cancer enhanced	Detected in single		melanoma: 0.7	Low region specificity	Detected in many			Group enriched	Detected in some	218	memory B-cell: 14.6;naive B-cell: 32.0	Lineage enriched	Detected in single	299	B-cells: 32.0	Cancer enhanced	Detected in some		Sarcoma: 3.9;skin cancer: 10.4	Kidney - Proximal tubular cells, Kidney - Proximal tubular cells	Low region specificity	Detected in some			Low region specificity	Detected in many
COL1A1	OI4	ENSG00000108821	Collagen type I alpha 1 chain	P02452	17	50184101-50201632	Cancer-related genes, Disease related genes, FDA approved drug targets, Human disease related genes, Plasma proteins, Predicted intracellular proteins, Predicted secreted proteins			Cancer-related genes, Disease variant, Dwarfism, Ehlers-Danlos syndrome, FDA approved drug targets, Osteogenesis imperfecta	Evidence at protein level	Evidence at transcript level	Evidence at protein level	Evidence at protein level	Tissue enhanced	Detected in many		cervix: 1284.0;gallbladder: 1170.7;ovary: 1172.9	Cell type enhanced	Detected in many		Endometrial stromal cells: 1832.0;Fibroblasts: 1713.3;Leydig cells: 547.1;Ovarian stromal cells: 435.9;Pancreatic endocrine cells: 1558.7;Smooth muscle cells: 617.8	Low cancer specificity	Detected in all			Low region specificity	Detected in all			Not detected in immune cells	Not detected			Not detected	Not detected			Cancer enhanced	Detected in all		Brain cancer: 1387.0	Adipose subcutaneous - Adipose progenitor cells, Adipose visceral - Adipose progenitor cells, Breast - Fibroblasts, Heart muscle - Fibroblasts, Kidney - Fibroblasts, Lung - Fibroblast_2, Skeletal muscle - Fibroblasts, Skin - Fibroblast_1, Stomach - Fibroblasts, Thyroid - Fibroblasts	Low region specificity	Detected in all			Region enhanced	Detected in all
COL1A2	OI4	ENSG00000164692	Collagen type I alpha 2 chain	P08123	7	94394895-94431227	Cancer-related genes, Disease related genes, Human disease related genes, Plasma proteins, Predicted secreted proteins			Cancer-related genes, Disease variant, Dwarfism, Ehlers-Danlos syndrome, Osteogenesis imperfecta	Evidence at protein level	Evidence at protein level	Evidence at protein level	Evidence at protein level	Tissue enhanced	Detected in all		cervix: 1678.8;gallbladder: 1290.4;ovary: 1367.1;smooth muscle: 1307.1	Cell type enhanced	Detected in many		Endometrial stromal cells: 699.6;Fibroblasts: 1831.0;Glandular and luminal cells: 445.8;Leydig cells: 980.2;Pancreatic endocrine cells: 492.4;Peritubular cells: 486.3;Smooth muscle cells: 570.4	Low cancer specificity	Detected in all			Low region specificity	Detected in all			Not detected in immune cells	Not detected			Not detected	Not detected			Cancer enhanced	Detected in many		Brain cancer: 1425.0;Sarcoma: 742.4	Adipose subcutaneous - Adipose progenitor cells, Adipose visceral - Adipose progenitor cells, Breast - Fibroblasts, Heart muscle - Fibroblasts, Kidney - Fibroblasts, Lung - Fibroblast_2, Skeletal muscle - Fibroblasts, Skin - Fibroblast_1, Stomach - Fibroblasts	Low region specificity	Detected in all			Region enhanced	Detected in all
COL20A1	KIAA1510	ENSG00000101203	Collagen type XX alpha 1 chain	Q9P218	20	63293186-63334851	Predicted intracellular proteins, Predicted secreted proteins				Evidence at protein level	Evidence at transcript level	Evidence at protein level	Evidence at protein level	Group enriched	Detected in some	6	brain: 9.0;testis: 2.4	Group enriched	Detected in some	7	Oligodendrocyte precursor cells: 68.4;Spermatocytes: 20.5	Cancer enriched	Detected in single	19	glioma: 8.3	Low region specificity	Detected in all			Not detected in immune cells	Not detected			Not detected	Not detected			Cancer enhanced	Detected in single		Bile duct cancer: 1.4		Low region specificity	Detected in many
COL21A1		ENSG00000124749	Collagen type XXI alpha 1 chain	Q96P44	6	56056590-56394094	Predicted intracellular proteins, Predicted secreted proteins				Evidence at protein level	Evidence at protein level	Evidence at transcript level	Evidence at protein level	Tissue enhanced	Detected in many		cervix: 23.2;placenta: 27.4	Cell type enhanced	Detected in many		Astrocytes: 63.2;Cardiomyocytes: 46.8;Extravillous trophoblasts: 86.7;Inhibitory neurons: 60.3;Schwann cells: 69.2;Skeletal myocytes: 38.1	Low cancer specificity	Detected in many			Low region specificity	Detected in all			Not detected in immune cells	Not detected			Not detected	Not detected			Cancer enhanced	Detected in some		Bone cancer: 9.0;prostate cancer: 9.2;Rhabdoid: 8.7;testis cancer: 10.3	Kidney - Fibroblasts, Liver - Hepatic stellate cells, Thyroid - Fibroblasts					Low region specificity	Detected in all
COL22A1		ENSG00000169436	Collagen type XXII alpha 1 chain	Q8NFW1	8	138588235-138914041	Predicted intracellular proteins, Predicted secreted proteins				Evidence at protein level	Evidence at protein level	Evidence at transcript level	Evidence at protein level	Tissue enriched	Detected in many	6	pituitary gland: 42.9	Group enriched	Detected in some	5	Early spermatids: 40.9;Excitatory neurons: 12.6;Late spermatids: 36.6;Muller glia cells: 21.0;Oocytes: 28.7	Cancer enhanced	Detected in many		testis cancer: 9.1	Low region specificity	Detected in many			Not detected in immune cells	Not detected			Not detected	Not detected			Low cancer specificity	Detected in many			Colon - Enteric glia cells, Testis - Early spermatids, Testis - Late spermatids					Low region specificity	Detected in many
COL24A1		ENSG00000171502	Collagen type XXIV alpha 1 chain	Q17RW2	1	85729233-86156943	Predicted secreted proteins				Evidence at protein level	Evidence at transcript level	Evidence at protein level	Evidence at protein level	Tissue enhanced	Detected in many		cervix: 6.6;intestine: 6.5	Cell type enriched	Detected in some	5	Excitatory neurons: 161.9	Low cancer specificity	Detected in single			Low region specificity	Detected in many			Immune cell enriched	Detected in single	9	plasmacytoid DC: 2.7	Lineage enriched	Detected in single	9	dendritic cells: 2.7	Cancer enhanced	Detected in some		Leukemia: 2.6;Myeloma: 4.1						Low region specificity	Detected in all
COL26A1	EMI6, EMID2, Emu2	ENSG00000160963	Collagen type XXVI alpha 1 chain	Q96A83	7	101362875-101559024	Predicted secreted proteins				Evidence at protein level	Evidence at transcript level	Evidence at protein level	Evidence at protein level	Tissue enriched	Detected in some	4	brain: 22.3	Group enriched	Detected in some	7	Excitatory neurons: 66.3;Inhibitory neurons: 17.7	Group enriched	Detected in many	6	endometrial cancer: 12.6;ovarian cancer: 5.7;prostate cancer: 4.6;testis cancer: 14.7	Low region specificity	Detected in all			Immune cell enriched	Detected in single	44	plasmacytoid DC: 9.2	Lineage enriched	Detected in single	44	dendritic cells: 9.2	Cancer enhanced	Detected in many		ovarian cancer: 24.1;Rhabdoid: 54.3;Uterine cancer: 24.1	Liver - Hepatocytes, Prostate - Prostate glandular cells	Low region specificity	Detected in many			Low region specificity	Detected in some
COL27A1	FLJ11895, KIAA1870, MGC11337	ENSG00000196739	Collagen type XXVII alpha 1 chain	Q8IZC6	9	114155537-114312511	Disease related genes, Human disease related genes, Predicted intracellular proteins, Predicted secreted proteins			Disease variant, Dwarfism	Evidence at protein level	Evidence at transcript level	Evidence at protein level	Evidence at protein level	Tissue enhanced	Detected in many		brain: 98.5;cervix: 90.7	Cell type enhanced	Detected in many		Cholangiocytes: 51.5;Extravillous trophoblasts: 90.2;Gastric mucus-secreting cells: 38.3;Melanocytes: 41.2	Low cancer specificity	Detected in all			Low region specificity	Detected in all			Not detected in immune cells	Not detected			Not detected	Not detected			Low cancer specificity	Detected in many			Colon - Enteric glia cells	Low region specificity	Detected in some			Region enriched	Detected in all
COL28A1		ENSG00000215018	Collagen type XXVIII alpha 1 chain	Q2UY09	7	7356203-7535873	Predicted intracellular proteins, Predicted secreted proteins	Cell adhesion	Protease inhibitor, Serine protease inhibitor		Evidence at protein level	Evidence at transcript level	Evidence at transcript level	Evidence at protein level	Tissue enhanced	Detected in many		salivary gland: 17.8	Cell type enriched	Detected in many	5	Schwann cells: 189.4	Cancer enhanced	Detected in many		glioma: 4.2	Low region specificity	Detected in all			Not detected in immune cells	Not detected			Not detected	Not detected			Cancer enhanced	Detected in many		Gallbladder cancer: 10.2	Adipose subcutaneous - Smooth muscle cells, Colon - Enteric glia cells, Lung - Respiratory ciliated cells, Thyroid - Fibroblasts	Region enriched	Detected in single	8	olfactory bulb: 3.6	Region enriched	Detected in some
COL2A1	AOM, SEDC, STL1	ENSG00000139219	Collagen type II alpha 1 chain	P02458	12	47972967-48004554	Cancer-related genes, Disease related genes, FDA approved drug targets, Human disease related genes, Predicted secreted proteins			Cancer-related genes, Cataract, Deafness, Disease variant, Dwarfism, FDA approved drug targets, Stickler syndrome	Evidence at protein level	Evidence at transcript level	Evidence at protein level	Evidence at protein level	Group enriched	Detected in some	4	epididymis: 18.6;pituitary gland: 8.9;retina: 5.4;stomach 1: 12.2	Cell type enhanced	Detected in some		Breast myoepithelial cells: 6.6;Early spermatids: 11.0;Enteroendocrine cells: 27.4;Granulosa cells: 9.7;Horizontal cells: 24.5;Late spermatids: 11.5;Muller glia cells: 21.3	Low cancer specificity	Detected in many			Not detected	Not detected			Not detected in immune cells	Not detected			Not detected	Not detected			Cancer enriched	Detected in many	7	liver cancer: 78.5	Testis - Late spermatids	Not detected	Not detected			Low region specificity	Detected in many
COL3A1	EDS4A	ENSG00000168542	Collagen type III alpha 1 chain	P02461	2	188974373-189012746	Disease related genes, FDA approved drug targets, Human disease related genes, Plasma proteins, Predicted intracellular proteins, Predicted secreted proteins			Aortic aneurysm, Disease variant, Ehlers-Danlos syndrome, FDA approved drug targets	Evidence at protein level	Evidence at protein level	Evidence at protein level	Evidence at protein level	Tissue enhanced	Detected in many		cervix: 2284.1;gallbladder: 2022.4;placenta: 1914.8;smooth muscle: 2059.5	Group enriched	Detected in many	4	Endometrial stromal cells: 2579.5;Fibroblasts: 1454.9;Smooth muscle cells: 696.2	Low cancer specificity	Detected in all			Group enriched	Detected in all	5	cerebral cortex: 21.6;choroid plexus: 22.8;thalamus: 22.8;white matter: 8.8	Not detected in immune cells	Not detected			Not detected	Not detected			Cancer enhanced	Detected in many		Rhabdoid: 1300.8;Sarcoma: 607.6;testis cancer: 879.7	Adipose subcutaneous - Adipose progenitor cells, Adipose visceral - Adipose progenitor cells, Kidney - Fibroblasts, Liver - Hepatic stellate cells, Skeletal muscle - Fibroblasts, Skin - Fibroblast_1	Low region specificity	Detected in all			Region enhanced	Detected in all
COL4A1		ENSG00000187498	Collagen type IV alpha 1 chain	P02462	13	110148963-110307157	Disease related genes, Human disease related genes, Predicted intracellular proteins, Predicted secreted proteins	Angiogenesis		Disease variant	Evidence at protein level	Evidence at transcript level	Evidence at protein level	Evidence at protein level	Tissue enhanced	Detected in many		placenta: 870.3	Cell type enhanced	Detected in many		Adipocytes: 397.7;Endometrial stromal cells: 310.6;Endothelial cells: 227.5;Extravillous trophoblasts: 786.7;Fibroblasts: 292.6;Sertoli cells: 225.7;Smooth muscle cells: 412.6	Low cancer specificity	Detected in all			Low region specificity	Detected in all			Not detected in immune cells	Not detected			Not detected	Not detected			Cancer enhanced	Detected in many		Kidney cancer: 215.6	Breast - Adipocytes (Breast), Prostate - Smooth muscle cells, Testis - Endothelial cells	Low region specificity	Detected in all			Low region specificity	Detected in all
COL4A2	DKFZp686I14213, FLJ22259	ENSG00000134871	Collagen type IV alpha 2 chain	P08572	13	110305812-110513209	Cancer-related genes, Disease related genes, Human disease related genes, Plasma proteins, Predicted intracellular proteins, Predicted secreted proteins	Angiogenesis		Cancer-related genes, Disease variant	Evidence at protein level	Evidence at protein level	Evidence at protein level	Evidence at protein level	Tissue enhanced	Detected in many		placenta: 458.1	Cell type enhanced	Detected in many		Adipocytes: 321.5;Alveolar cells type 1: 249.4;Endometrial stromal cells: 316.7;Extravillous trophoblasts: 627.8;Fibroblasts: 228.7;Smooth muscle cells: 392.0	Low cancer specificity	Detected in all			Low region specificity	Detected in all			Not detected in immune cells	Not detected			Not detected	Not detected			Cancer enhanced	Detected in many		Kidney cancer: 278.9	Breast - Adipocytes (Breast), Colon - Smooth muscle cells, Liver - Vascular Endothelial cells, Prostate - Smooth muscle cells, Skeletal muscle - Endothelial cells	Low region specificity	Detected in all			Low region specificity	Detected in all
COL4A3		ENSG00000169031	Collagen type IV alpha 3 chain	Q01955	2	227164624-227314792	Cancer-related genes, Disease related genes, Human disease related genes, Plasma proteins, Predicted intracellular proteins, Predicted secreted proteins	Cell adhesion		Alport syndrome, Cancer-related genes, Deafness, Disease variant	Evidence at protein level	Evidence at protein level	Evidence at protein level	Evidence at protein level	Tissue enhanced	Detected in many		kidney: 29.7;retina: 35.2	Cell type enhanced	Detected in many		Alveolar cells type 1: 52.7;Bipolar cells: 67.7;Collecting duct cells: 44.7;Cone photoreceptor cells: 190.3;Granulosa cells: 79.6;Muller glia cells: 110.7;Oligodendrocyte precursor cells: 79.7;Skeletal myocytes: 64.4	Group enriched	Detected in some	6	lung cancer: 1.7;renal cancer: 3.0;thyroid cancer: 5.0	Region enhanced	Detected in all		choroid plexus: 45.6	Immune cell enhanced	Detected in single		memory B-cell: 1.0	Lineage enriched	Detected in single	7	B-cells: 1.0	Cancer enhanced	Detected in some		Myeloma: 7.4	Lung - Alveolar cells type 1	Not detected	Not detected			Low region specificity	Detected in many
COL4A4	CA44	ENSG00000081052	Collagen type IV alpha 4 chain	P53420	2	227002714-227164453	Cancer-related genes, Disease related genes, Human disease related genes, Plasma proteins, Predicted intracellular proteins, Predicted secreted proteins			Alport syndrome, Cancer-related genes, Deafness, Disease variant	Evidence at protein level	Evidence at transcript level	Evidence at protein level	Evidence at protein level	Low tissue specificity	Detected in many			Cell type enhanced	Detected in many		Alveolar cells type 1: 103.2;Collecting duct cells: 40.8;Cone photoreceptor cells: 42.5;Granulosa cells: 64.4;Muller glia cells: 72.7;Oligodendrocyte precursor cells: 51.9;Skeletal myocytes: 53.7	Cancer enhanced	Detected in many		thyroid cancer: 4.1	Region enhanced	Detected in all		choroid plexus: 31.8	Immune cell enhanced	Detected in single		memory B-cell: 2.7	Lineage enriched	Detected in single	5	B-cells: 2.7	Cancer enhanced	Detected in many		Myeloma: 9.1	Heart muscle - Fibroblasts, Liver - Hepatic stellate cells, Lung - Alveolar cells type 1	Not detected	Not detected			Low region specificity	Detected in many
COL4A5	ASLN, ATS	ENSG00000188153	Collagen type IV alpha 5 chain	P29400	X	108439838-108697545	Cancer-related genes, Disease related genes, Human disease related genes, Predicted intracellular proteins, Predicted secreted proteins			Alport syndrome, Cancer-related genes, Deafness, Disease variant	Evidence at protein level	Evidence at transcript level	Evidence at protein level	Evidence at protein level	Low tissue specificity	Detected in many			Cell type enriched	Detected in many	9	Oligodendrocytes: 664.6	Low cancer specificity	Detected in all			Low region specificity	Detected in all			Not detected in immune cells	Not detected			Not detected	Not detected			Cancer enhanced	Detected in all		testis cancer: 60.5	Adipose subcutaneous - Smooth muscle cells	Low region specificity	Detected in all			Low region specificity	Detected in all
COL4A6		ENSG00000197565	Collagen type IV alpha 6 chain	Q14031	X	108155607-108439497	Disease related genes, Human disease related genes, Predicted secreted proteins	Cell adhesion		Deafness, Disease variant, Non-syndromic deafness	Evidence at protein level	Evidence at transcript level	Evidence at protein level	Evidence at protein level	Tissue enhanced	Detected in many		endometrium 1: 31.5;urinary bladder: 39.4	Cell type enhanced	Detected in many		Basal prostatic cells: 15.6;Basal respiratory cells: 16.2;Cardiomyocytes: 10.0;Microglial cells: 8.1;Peritubular cells: 10.4;Smooth muscle cells: 8.7	Low cancer specificity	Detected in many			Low region specificity	Detected in many			Not detected in immune cells	Not detected			Not detected	Not detected			Cancer enhanced	Detected in many		testis cancer: 16.8	Adipose subcutaneous - Smooth muscle cells, Adipose visceral - Smooth muscle cells, Heart muscle - Cardiomyocytes, Kidney - Ascending Loop of Henle cells	Low region specificity	Detected in single			Low region specificity	Detected in many
COL5A1		ENSG00000130635	Collagen type V alpha 1 chain	P20908	9	134641803-134844843	Cancer-related genes, Disease related genes, Human disease related genes, Plasma proteins, Predicted secreted proteins		Heparin-binding	Cancer-related genes, Disease variant, Ehlers-Danlos syndrome	Evidence at protein level	Evidence at transcript level	Evidence at protein level	Evidence at protein level	Tissue enhanced	Detected in many		cervix: 124.7	Cell type enhanced	Detected in many		Endometrial stromal cells: 127.3;Fibroblasts: 123.9;Leydig cells: 60.4;Pancreatic endocrine cells: 61.1;Schwann cells: 50.2;Smooth muscle cells: 54.5	Low cancer specificity	Detected in all			Low region specificity	Detected in all			Not detected in immune cells	Not detected			Not detected	Not detected			Cancer enhanced	Detected in many		Brain cancer: 229.7	Adipose subcutaneous - Adipose progenitor cells, Adipose visceral - Adipose progenitor cells, Breast - Fibroblasts, Heart muscle - Fibroblasts, Kidney - Fibroblasts, Lung - Fibroblast_2, Prostate - Fibroblasts, Skeletal muscle - Fibroblasts, Skin - Fibroblast_1, Stomach - Fibroblasts	Low region specificity	Detected in many			Low region specificity	Detected in all
COL5A2		ENSG00000204262	Collagen type V alpha 2 chain	P05997	2	189031898-189225312	Disease related genes, Human disease related genes, Plasma proteins, Predicted intracellular proteins, Predicted secreted proteins			Disease variant, Ehlers-Danlos syndrome	Evidence at protein level	Evidence at transcript level	Evidence at protein level	Evidence at protein level	Low tissue specificity	Detected in many			Cell type enhanced	Detected in many		Endometrial stromal cells: 172.8;Excitatory neurons: 179.1;Fibroblasts: 158.8;Smooth muscle cells: 89.4	Low cancer specificity	Detected in all			Low region specificity	Detected in all			Not detected in immune cells	Not detected			Not detected	Not detected			Cancer enhanced	Detected in many		Rhabdoid: 482.1;testis cancer: 343.6	Heart muscle - Fibroblasts, Kidney - Fibroblasts, Liver - Hepatic stellate cells, Lung - Fibroblast_2, Prostate - Fibroblasts, Skeletal muscle - Fibroblasts, Skin - Fibroblast_1	Low region specificity	Detected in all			Low region specificity	Detected in all
COL5A3		ENSG00000080573	Collagen type V alpha 3 chain	P25940	19	9959561-10010504	Cancer-related genes, Predicted secreted proteins			Cancer-related genes	Evidence at protein level	Evidence at transcript level	Evidence at protein level	Evidence at protein level	Low tissue specificity	Detected in many			Cell type enriched	Detected in many	6	Astrocytes: 484.0	Low cancer specificity	Detected in all			Low region specificity	Detected in all			Not detected in immune cells	Not detected			Not detected	Not detected			Cancer enhanced	Detected in many		Brain cancer: 9.2;Sarcoma: 8.1;skin cancer: 7.1	Breast - Adipocytes (Breast), Kidney - Fibroblasts	Low region specificity	Detected in single			Low region specificity	Detected in all
COL6A1		ENSG00000142156	Collagen type VI alpha 1 chain	P12109	21	45981770-46005050	Cancer-related genes, Disease related genes, Human disease related genes, Plasma proteins, Predicted intracellular proteins, Predicted secreted proteins	Cell adhesion		Cancer-related genes, Congenital muscular dystrophy, Disease variant, Limb-girdle muscular dystrophy	Evidence at protein level	Evidence at protein level	Evidence at protein level	Evidence at protein level	Tissue enhanced	Detected in many		intestine: 770.1	Cell type enhanced	Detected in many		Endometrial stromal cells: 529.6;Fibroblasts: 726.0;Leydig cells: 341.2;Ovarian stromal cells: 267.7;Peritubular cells: 233.8;Smooth muscle cells: 352.4	Low cancer specificity	Detected in all			Low region specificity	Detected in all			Not detected in immune cells	Not detected			Not detected	Not detected			Cancer enhanced	Detected in all		Brain cancer: 520.5	Adipose subcutaneous - Adipose progenitor cells, Adipose visceral - Adipose progenitor cells, Breast - Fibroblasts, Heart muscle - Fibroblasts, Liver - Hepatic stellate cells, Lung - Fibroblast_2, Skeletal muscle - Fibroblasts, Skin - Fibroblast_1, Thyroid - Fibroblasts	Low region specificity	Detected in all			Region enhanced	Detected in all
COL6A2		ENSG00000142173	Collagen type VI alpha 2 chain	P12110	21	46098112-46132848	Disease related genes, Human disease related genes, Plasma proteins, Predicted intracellular proteins, Predicted secreted proteins	Cell adhesion		Congenital muscular dystrophy, Disease variant, Limb-girdle muscular dystrophy	Evidence at protein level	Evidence at protein level	Evidence at protein level	Evidence at protein level	Low tissue specificity	Detected in many			Cell type enhanced	Detected in many		Endometrial stromal cells: 434.0;Fibroblasts: 1212.4;Leydig cells: 568.0;Mesothelial cells: 297.8;Ovarian stromal cells: 348.4;Peritubular cells: 434.9;Smooth muscle cells: 603.9	Low cancer specificity	Detected in all			Low region specificity	Detected in all			Group enriched	Detected in some	6	gdT-cell: 4.5;MAIT T-cell: 3.1;memory CD8 T-cell: 2.4;naive CD8 T-cell: 1.2	Lineage enriched	Detected in single	13	T-cells: 4.5	Cancer enhanced	Detected in many		Brain cancer: 574.1	Adipose subcutaneous - Adipose progenitor cells, Adipose visceral - Adipose progenitor cells, Heart muscle - Fibroblasts, Kidney - Fibroblasts, Liver - Hepatic stellate cells, Skeletal muscle - Fibroblasts, Skin - Fibroblast_1, Skin - Fibroblast_2	Low region specificity	Detected in all			Region enhanced	Detected in all
COL6A3		ENSG00000163359	Collagen type VI alpha 3 chain	P12111	2	237324003-237414328	Disease related genes, Human disease related genes, Plasma proteins, Predicted intracellular proteins, Predicted secreted proteins	Cell adhesion	Protease inhibitor, Serine protease inhibitor	Congenital muscular dystrophy, Disease variant, Dystonia, Limb-girdle muscular dystrophy	Evidence at protein level	Evidence at protein level	Evidence at protein level	Evidence at protein level	Tissue enhanced	Detected in many		smooth muscle: 403.7	Cell type enhanced	Detected in many		Cardiomyocytes: 210.6;Endometrial stromal cells: 326.2;Fibroblasts: 705.7;Leydig cells: 300.1;Ovarian stromal cells: 144.8;Smooth muscle cells: 173.6	Low cancer specificity	Detected in all			Low region specificity	Detected in many			Not detected in immune cells	Not detected			Not detected	Not detected			Cancer enhanced	Detected in many		Brain cancer: 441.4;Sarcoma: 220.8	Kidney - Fibroblasts, Liver - Hepatic stellate cells, Skin - Fibroblast_2	Region enhanced	Detected in some		basal ganglia: 4.5	Region enriched	Detected in many
COL6A5	COL29A1, FLJ35880, VWA4	ENSG00000172752	Collagen type VI alpha 5 chain		3	130345516-130484846	Human disease related genes, Predicted intracellular proteins, Predicted secreted proteins				Evidence at transcript level	Evidence at transcript level			Tissue enhanced	Detected in some		lung: 5.5;skin 1: 4.7	Cell type enhanced	Detected in some		Early spermatids: 6.0;Erythroid cells: 3.4;Fibroblasts: 4.4;Langerhans cells: 2.2;Late spermatids: 2.9;Oocytes: 2.2;Plasma cells: 1.3	Not detected	Not detected			Group enriched	Detected in some	6	midbrain: 3.3;thalamus: 1.2	Not detected in immune cells	Not detected			Not detected	Not detected			Cancer enriched	Detected in single	7	lymphoma: 4.3	Testis - Early spermatids	Low region specificity	Detected in single			Not detected	Not detected
COL6A6		ENSG00000206384	Collagen type VI alpha 6 chain	A6NMZ7	3	130517177-130677044	Predicted intracellular proteins, Predicted secreted proteins	Cell adhesion			Evidence at protein level	Evidence at transcript level	Evidence at protein level	Evidence at protein level	Tissue enriched	Detected in some	14	parathyroid gland: 101.5	Cell type enhanced	Detected in some		Excitatory neurons: 4.4;Fibroblasts: 15.6;Inhibitory neurons: 5.1;Oligodendrocyte precursor cells: 2.8;Oligodendrocytes: 4.2;Oocytes: 2.9;Rod photoreceptor cells: 3.1	Cancer enhanced	Detected in some		testis cancer: 1.0	Low region specificity	Detected in some			Not detected in immune cells	Not detected			Not detected	Not detected			Group enriched	Detected in some	5	Neuroblastoma: 3.5;testis cancer: 1.2	Skin - Fibroblast_1	Not detected	Not detected			Region enriched	Detected in single
COL7A1	EBD1, EBDCT, EBR1	ENSG00000114270	Collagen type VII alpha 1 chain	Q02388	3	48564073-48595329	Disease related genes, Human disease related genes, Predicted intracellular proteins, Predicted secreted proteins	Cell adhesion	Protease inhibitor, Serine protease inhibitor	Disease variant, Epidermolysis bullosa	Evidence at protein level	Evidence at protein level	Evidence at protein level	Evidence at protein level	Tissue enhanced	Detected in many		skin 1: 95.7	Cell type enhanced	Detected in many		Basal keratinocytes: 64.2;Basal respiratory cells: 58.3;Basal squamous epithelial cells: 43.9;Endometrial stromal cells: 38.4	Cancer enhanced	Detected in all		head and neck cancer: 41.7	Low region specificity	Detected in all			Not detected in immune cells	Not detected			Not detected	Not detected			Low cancer specificity	Detected in many			Heart muscle - Cardiomyocytes, Kidney - Endothelial cells
COL8A1	C3orf7, MGC9568	ENSG00000144810	Collagen type VIII alpha 1 chain	P27658	3	99638475-99799226	Plasma proteins, Predicted secreted proteins	Angiogenesis, Cell adhesion			Evidence at protein level	Evidence at protein level	Evidence at protein level	Evidence at protein level	Low tissue specificity	Detected in many			Group enriched	Detected in many	4	Alveolar cells type 1: 263.4;Mesothelial cells: 255.2	Cancer enhanced	Detected in all		thyroid cancer: 34.1	Low region specificity	Detected in all			Not detected in immune cells	Not detected			Not detected	Not detected			Cancer enhanced	Detected in many		Brain cancer: 91.3;Kidney cancer: 98.2;thyroid cancer: 96.2	Adipose visceral - Mesothelial cells, Heart muscle - Fibroblasts, Skeletal muscle - Fibroblasts	Low region specificity	Detected in all			Low region specificity	Detected in many
COL8A2	FECD, FECD1, PPCD, PPCD2	ENSG00000171812	Collagen type VIII alpha 2 chain	P25067	1	36095239-36125222	Disease related genes, Human disease related genes, Predicted intracellular proteins, Predicted secreted proteins	Angiogenesis, Cell adhesion		Corneal dystrophy, Disease variant	Evidence at protein level	Evidence at transcript level	Evidence at protein level	Evidence at protein level	Low tissue specificity	Detected in many			Cell type enhanced	Detected in some		Breast myoepithelial cells: 11.6;Fibroblasts: 9.2;Hofbauer cells: 6.2;Macrophages: 7.3;Microglial cells: 8.1;Peritubular cells: 6.0;Smooth muscle cells: 7.0	Low cancer specificity	Detected in all			Low region specificity	Detected in all			Not detected in immune cells	Not detected			Not detected	Not detected			Cancer enhanced	Detected in many		Brain cancer: 4.5	Adipose subcutaneous - Adipose progenitor cells, Breast - Breast myoepithelial cells, Heart muscle - Fibroblasts, Liver - Hepatic stellate cells, Skeletal muscle - Fibroblasts	Low region specificity	Detected in many			Region enhanced	Detected in some
COL9A1		ENSG00000112280	Collagen type IX alpha 1 chain	P20849	6	70216040-70303084	Disease related genes, Human disease related genes, Predicted secreted proteins			Deafness, Disease variant, Stickler syndrome	Evidence at protein level	Evidence at protein level	Evidence at protein level	Evidence at protein level	Tissue enhanced	Detected in many		brain: 16.0;choroid plexus: 24.6;prostate: 14.8	Cell type enriched	Detected in some	4	Oligodendrocyte precursor cells: 291.0	Cancer enhanced	Detected in many		endometrial cancer: 3.6	Region enriched	Detected in all	16	choroid plexus: 91.2	Not detected in immune cells	Not detected			Not detected	Not detected			Group enriched	Detected in some	5	Rhabdoid: 2.8;Sarcoma: 2.1;skin cancer: 1.1	Stomach - Fibroblasts, Testis - Early spermatids, Testis - Late spermatids	Not detected	Not detected			Low region specificity	Detected in many
COL9A2	EDM2, MED	ENSG00000049089	Collagen type IX alpha 2 chain	Q14055	1	40300489-40317813	Disease related genes, Human disease related genes, Plasma proteins, Predicted intracellular proteins, Predicted secreted proteins			Deafness, Disease variant, Dwarfism, Stickler syndrome	Evidence at protein level	Evidence at protein level	Evidence at protein level	Evidence at protein level	Group enriched	Detected in many	5	brain: 127.9;pituitary gland: 105.2	Cell type enhanced	Detected in many		Muller glia cells: 256.2;Oligodendrocyte precursor cells: 58.5;Oligodendrocytes: 119.2	Cancer enhanced	Detected in all		prostate cancer: 68.2	Low region specificity	Detected in all			Group enriched	Detected in some	4	eosinophil: 3.2;myeloid DC: 1.2	Group enriched	Detected in many	6	dendritic cells: 1.2;granulocytes: 3.2	Low cancer specificity	Detected in many			Skin - Outer root sheath cells	Low region specificity	Detected in all
COL9A3	DJ885L7.4.1, EDM3, FLJ90759, IDD, MED	ENSG00000092758	Collagen type IX alpha 3 chain	Q14050	20	62816244-62841159	Disease related genes, Human disease related genes, Predicted intracellular proteins, Predicted secreted proteins			Deafness, Disease variant, Dwarfism, Stickler syndrome	Evidence at protein level	Evidence at protein level	Evidence at protein level	Evidence at protein level	Tissue enhanced	Detected in many		brain: 69.3	Cell type enriched	Detected in many	4	Late spermatids: 419.8	Cancer enhanced	Detected in many		thyroid cancer: 30.0	Low region specificity	Detected in all			Not detected in immune cells	Not detected			Not detected	Not detected			Cancer enhanced	Detected in many		skin cancer: 154.3	Adipose subcutaneous - Smooth muscle cells, Colon - Enteric glia cells, Liver - Hepatocytes, Skin - Outer root sheath cells, Testis - Late spermatids					Low region specificity	Detected in all
COLEC10	CL-10, CL-L1	ENSG00000184374	Collectin subfamily member 10	Q9Y6Z7	8	118995452-119108455	Disease related genes, Human disease related genes, Plasma proteins, Predicted secreted proteins			Disease variant	Evidence at protein level	Evidence at transcript level	Evidence at protein level	Evidence at protein level	Tissue enriched	Detected in some	6	liver: 63.7	Cell type enhanced	Detected in some		Cardiomyocytes: 3.7;Excitatory neurons: 6.7;Inhibitory neurons: 5.2;Oligodendrocytes: 4.5;Oocytes: 23.5	Cancer enhanced	Detected in some		liver cancer: 1.1	Low region specificity	Detected in single			Not detected in immune cells	Not detected			Not detected	Not detected			Cancer enhanced	Detected in some		Kidney cancer: 7.8;Neuroblastoma: 8.8	Liver - Hepatic stellate cells	Not detected	Not detected			Low region specificity	Detected in all
COLEC11	CL-11, CL-K1, MGC3279	ENSG00000118004	Collectin subfamily member 11	Q9BWP8	2	3594832-3644644	Disease related genes, Human disease related genes, Plasma proteins, Predicted intracellular proteins, Predicted secreted proteins	Immunity, Innate immunity	Developmental protein	Disease variant	Evidence at protein level	Evidence at transcript level	Evidence at protein level	Evidence at protein level	Tissue enhanced	Detected in many		liver: 139.6	Cell type enhanced	Detected in some		Ovarian stromal cells: 155.5;Peritubular cells: 54.6;Proximal tubular cells: 89.3;Sertoli cells: 32.6	Cancer enhanced	Detected in many		liver cancer: 13.6	Low region specificity	Detected in all			Not detected in immune cells	Not detected			Not detected	Not detected			Cancer enriched	Detected in many	4	Neuroblastoma: 27.6	Heart muscle - Fibroblasts, Liver - Hepatic stellate cells	Low region specificity	Detected in single			Low region specificity	Detected in many
COLQ	EAD	ENSG00000206561	Collagen like tail subunit of asymmetric acetylcholinesterase	Q9Y215	3	15450133-15521751	Disease related genes, Human disease related genes, Predicted intracellular proteins, Predicted secreted proteins	Neurotransmitter degradation		Congenital myasthenic syndrome, Disease variant	Evidence at protein level	Evidence at transcript level	Evidence at protein level	Evidence at protein level	Tissue enhanced	Detected in many		heart muscle: 17.3	Cell type enhanced	Detected in many		Excitatory neurons: 43.6;Inhibitory neurons: 44.2;Late spermatids: 19.6;NK-cells: 36.7	Low cancer specificity	Detected in many			Low region specificity	Detected in all			Immune cell enriched	Detected in some	6	MAIT T-cell: 61.0	Lineage enriched	Detected in many	34	T-cells: 61.0	Low cancer specificity	Detected in some				Low region specificity	Detected in many			Low region specificity	Detected in many
COMP	EDM1, EPD1, MED, PSACH, THBS5	ENSG00000105664	Cartilage oligomeric matrix protein	P49747	19	18782773-18791305	Disease related genes, Human disease related genes, Plasma proteins, Predicted intracellular proteins, Predicted secreted proteins	Apoptosis, Cell adhesion	Heparin-binding	Disease variant, Dwarfism	Evidence at protein level	Evidence at transcript level	Evidence at protein level	Evidence at protein level	Tissue enhanced	Detected in many		adipose tissue: 75.1;heart muscle: 63.2;skin 1: 78.0	Cell type enhanced	Detected in some		Basal respiratory cells: 15.9;Early spermatids: 35.1;Fibroblasts: 46.5;Glandular and luminal cells: 38.2;Late spermatids: 73.6;Smooth muscle cells: 31.6	Low cancer specificity	Detected in many			Region enhanced	Detected in single		cerebellum: 2.8	Not detected in immune cells	Not detected			Not detected	Not detected			Group enriched	Detected in some	6	Bladder cancer: 6.7;Gastric cancer: 4.2;ovarian cancer: 12.3;Rhabdoid: 5.1	Testis - Early spermatids, Testis - Late spermatids	Low region specificity	Detected in single			Low region specificity	Detected in single
COPA	HEP-COP	ENSG00000122218	COPI coat complex subunit alpha	P53621	1	160288594-160343566	Disease related genes, Human disease related genes, Plasma proteins, Predicted intracellular proteins, Predicted secreted proteins	ER-Golgi transport, Protein transport, Transport	Hormone	Disease variant	Evidence at protein level	Evidence at protein level	Evidence at protein level	Evidence at protein level	Low tissue specificity	Detected in all			Low cell type specificity	Detected in all			Low cancer specificity	Detected in all			Low region specificity	Detected in all			Low immune cell specificity	Detected in all			Low lineage specificity	Detected in all			Low cancer specificity	Detected in all				Low region specificity	Detected in all			Low region specificity	Detected in all
CORT	MGC32686, SST2	ENSG00000241563	Cortistatin	O00230	1	10450031-10451998	Predicted secreted proteins		Hormone		Evidence at protein level	Evidence at transcript level	Evidence at protein level	Evidence at protein level	Tissue enriched	Detected in some	28	brain: 52.7	Cell type enhanced	Detected in some		Adipocytes: 1.8;Early spermatids: 5.2;Late spermatids: 5.3;Spermatocytes: 1.3	Low cancer specificity	Detected in some			Low region specificity	Detected in all			Not detected in immune cells	Not detected			Not detected	Not detected			Low cancer specificity	Detected in some			Testis - Early spermatids, Testis - Late spermatids	Low region specificity	Detected in many			Low region specificity	Detected in many
CP	AB073614	ENSG00000047457	Ceruloplasmin	P00450	3	149162410-149221829	Cancer-related genes, Candidate cardiovascular disease genes, Disease related genes, Enzymes, Human disease related genes, Metabolic proteins, Plasma proteins, Potential drug targets, Predicted intracellular proteins, Predicted secreted proteins, Transporters	Copper transport, Ion transport, Transport	Oxidoreductase	Cancer-related genes	Evidence at protein level	Evidence at protein level	Evidence at protein level	Evidence at protein level	Tissue enriched	Detected in many	4	liver: 1815.4	Cell type enhanced	Detected in many		Club cells: 294.5;Glandular and luminal cells: 433.6;Hepatocytes: 1419.3;Kupffer cells: 444.2;Muller glia cells: 594.4	Cancer enhanced	Detected in many		liver cancer: 98.3	Region enriched	Detected in all	5	choroid plexus: 227.9	Not detected in immune cells	Not detected			Not detected	Not detected			Cancer enhanced	Detected in many		Kidney cancer: 49.6;ovarian cancer: 45.2;Rhabdoid: 37.2	Liver - Hepatocytes, Lung - Respiratory ciliated cells	Low region specificity	Detected in all			Low region specificity	Detected in all
CPA1	CPA	ENSG00000091704	Carboxypeptidase A1	P15085	7	130380339-130388114	Enzymes, Metabolic proteins, Predicted intracellular proteins, Predicted secreted proteins		Carboxypeptidase, Hydrolase, Metalloprotease, Protease		Evidence at protein level	Evidence at protein level	Evidence at protein level	Evidence at protein level	Tissue enriched	Detected in many	5399	pancreas: 230013.6	Cell type enriched	Detected in some	16	Exocrine glandular cells: 4867.4	Cancer enriched	Detected in some	639	pancreatic cancer: 1377.7	Region enhanced	Detected in single		choroid plexus: 2.4	Not detected in immune cells	Not detected			Not detected	Not detected			Cancer enhanced	Detected in some		Gastric cancer: 1.1;Sarcoma: 1.2;Uterine cancer: 1.1	Pancreas - Exocrine glandular cells	Not detected	Not detected			Low region specificity	Detected in some
CPA2		ENSG00000158516	Carboxypeptidase A2	P48052	7	130266863-130289798	Enzymes, Metabolic proteins, Predicted secreted proteins		Carboxypeptidase, Hydrolase, Metalloprotease, Protease		Evidence at protein level	Evidence at protein level	Evidence at protein level	Evidence at protein level	Tissue enriched	Detected in many	414	pancreas: 43929.6	Cell type enriched	Detected in some	12	Exocrine glandular cells: 2649.0	Cancer enriched	Detected in many	60	pancreatic cancer: 411.4	Low region specificity	Detected in many			Not detected in immune cells	Not detected			Not detected	Not detected			Cancer enhanced	Detected in some		skin cancer: 2.2	Pancreas - Exocrine glandular cells, Stomach - Parietal cells	Low region specificity	Detected in all			Not detected	Not detected
CPA3		ENSG00000163751	Carboxypeptidase A3	P15088	3	148865296-148897203	Enzymes, Metabolic proteins, Plasma proteins, Predicted secreted proteins		Carboxypeptidase, Hydrolase, Metalloprotease, Protease		Evidence at protein level	Evidence at protein level	Evidence at protein level	Evidence at protein level	Tissue enhanced	Detected in many		gallbladder: 108.3;lung: 83.7	Cell type enriched	Detected in some	180	granulocytes: 4512.3	Low cancer specificity	Detected in many			Not detected	Not detected			Immune cell enriched	Detected in single	1540	basophil: 1120.0	Lineage enriched	Detected in single	5543	granulocytes: 1120.0	Cancer enriched	Detected in some	12	Leukemia: 15.3	Adipose subcutaneous - Mast cells, Adipose visceral - Mast cells, Breast - Fibroblasts, Colon - Mast cells, Lung - Mast cells, Skeletal muscle - Macrophages	Not detected	Not detected
CPA4	CPA3	ENSG00000128510	Carboxypeptidase A4	Q9UI42	7	130293134-130324180	Enzymes, Plasma proteins, Predicted intracellular proteins, Predicted secreted proteins		Carboxypeptidase, Hydrolase, Metalloprotease, Protease		Evidence at protein level	Evidence at transcript level	Evidence at protein level	Evidence at protein level	Tissue enhanced	Detected in many		esophagus: 21.0;skin 1: 55.5	Cell type enhanced	Detected in some		Basal keratinocytes: 11.9;Basal respiratory cells: 23.5;Exocrine glandular cells: 48.8;Mesothelial cells: 9.1;Squamous epithelial cells: 11.5;Suprabasal keratinocytes: 19.9	Cancer enhanced	Detected in many		cervical cancer: 10.0;head and neck cancer: 9.8	Low region specificity	Detected in all			Not detected in immune cells	Not detected			Not detected	Not detected			Cancer enhanced	Detected in many		Bone cancer: 157.9	Adipose visceral - Mesothelial cells	Not detected	Not detected			Not detected	Not detected
CPA5		ENSG00000158525	Carboxypeptidase A5	Q8WXQ8	7	130344816-130368730	Enzymes, Metabolic proteins, Predicted intracellular proteins, Predicted secreted proteins		Carboxypeptidase, Hydrolase, Metalloprotease, Protease		Evidence at protein level	Evidence at protein level	Evidence at transcript level	Evidence at protein level	Tissue enriched	Detected in some	15	testis: 32.7	Group enriched	Detected in some	25	Early spermatids: 85.5;Late spermatids: 140.7	Not detected	Not detected			Not detected	Not detected			Group enriched	Detected in some	4	memory CD4 T-cell: 16.9;naive CD8 T-cell: 42.6;T-reg: 56.6	Lineage enriched	Detected in single	101	T-cells: 56.6	Cancer enriched	Detected in some	26	Sarcoma: 27.2	Testis - Early spermatids, Testis - Late spermatids	Not detected	Not detected			Low region specificity	Detected in some
CPA6	CPAH	ENSG00000165078	Carboxypeptidase A6	Q8N4T0	8	67422038-67746378	Disease related genes, Enzymes, Human disease related genes, Metabolic proteins, Potential drug targets, Predicted secreted proteins		Carboxypeptidase, Hydrolase, Metalloprotease, Protease	Disease variant, Epilepsy	Evidence at protein level	Evidence at transcript level	Evidence at protein level	Evidence at protein level	Tissue enhanced	Detected in some		intestine: 2.3;prostate: 2.7;retina: 2.2	Cell type enhanced	Detected in some		Early spermatids: 27.3;Microglial cells: 11.6;Muller glia cells: 19.9;Oocytes: 14.0;Paneth cells: 16.9;Undifferentiated cells: 10.2	Low cancer specificity	Detected in many			Not detected	Not detected			Not detected in immune cells	Not detected			Not detected	Not detected			Cancer enhanced	Detected in some		Brain cancer: 1.5;liver cancer: 1.9	Testis - Early spermatids, Testis - Late spermatids	Region enriched	Detected in some	9	olfactory bulb: 12.6	Low region specificity	Detected in all
CPAMD8	K-CAP, KIAA1283, VIP	ENSG00000160111	C3 and PZP like alpha-2-macroglobulin domain containing 8	Q8IZJ3	19	16892951-17026815	Disease related genes, Human disease related genes, Predicted intracellular proteins, Predicted secreted proteins		Protease inhibitor, Serine protease inhibitor	Disease variant	Evidence at protein level	Evidence at transcript level	Evidence at protein level	Evidence at protein level	Tissue enhanced	Detected in many		seminal vesicle: 35.4	Cell type enhanced	Detected in many		Basal prostatic cells: 47.1;Leydig cells: 30.0;Prostatic glandular cells: 49.9	Cancer enhanced	Detected in many		thyroid cancer: 9.6	Low region specificity	Detected in all			Not detected in immune cells	Not detected			Not detected	Not detected			Cancer enhanced	Detected in some		breast cancer: 6.2						Region enriched	Detected in single
CPB1		ENSG00000153002	Carboxypeptidase B1	P15086	3	148791102-148860187	Enzymes, Plasma proteins, Predicted secreted proteins		Carboxypeptidase, Hydrolase, Metalloprotease, Protease		Evidence at protein level	Evidence at protein level	Evidence at protein level	Evidence at protein level	Tissue enriched	Detected in many	2733	pancreas: 219818.0	Cell type enriched	Detected in some	5	Exocrine glandular cells: 3695.2	Group enriched	Detected in some	312	breast cancer: 293.8;pancreatic cancer: 641.4	Low region specificity	Detected in many			Immune cell enhanced	Detected in many		basophil: 4.0	Low lineage specificity	Detected in many			Cancer enriched	Detected in single	15	Rhabdoid: 14.4	Pancreas - Exocrine glandular cells	Not detected	Not detected			Not detected	Not detected
CPB2	CPU, PCPB, TAFI	ENSG00000080618	Carboxypeptidase B2	Q96IY4	13	46053186-46105033	Enzymes, FDA approved drug targets, Plasma proteins, Predicted secreted proteins	Blood coagulation, Fibrinolysis, Hemostasis	Carboxypeptidase, Hydrolase, Metalloprotease, Protease	FDA approved drug targets	Evidence at protein level	Evidence at protein level	Evidence at protein level	Evidence at protein level	Tissue enriched	Detected in some	84	liver: 1439.0	Cell type enriched	Detected in some	5	Hepatocytes: 1226.7	Cancer enriched	Detected in some	112	liver cancer: 268.4	Low region specificity	Detected in all			Not detected in immune cells	Not detected			Not detected	Not detected			Cancer enriched	Detected in some	6	liver cancer: 11.2	Liver - Hepatocytes, Lung - Alveolar cells type 2	Not detected	Not detected			Low region specificity	Detected in some
CPN1		ENSG00000120054	Carboxypeptidase N subunit 1	P15169	10	100042193-100081869	Disease related genes, Enzymes, Human disease related genes, Plasma proteins, Potential drug targets, Predicted intracellular proteins, Predicted secreted proteins		Carboxypeptidase, Hydrolase, Metalloprotease, Protease	Disease variant	Evidence at protein level	Evidence at transcript level	Evidence at protein level	Evidence at protein level	Tissue enriched	Detected in some	55	liver: 79.5	Cell type enriched	Detected in some	4	Hepatocytes: 35.4	Group enriched	Detected in some	12	liver cancer: 26.6;melanoma: 7.9	Not detected	Not detected			Not detected in immune cells	Not detected			Not detected	Not detected			Cancer enriched	Detected in some	6	skin cancer: 35.3	Liver - Hepatocytes	Low region specificity	Detected in some			Not detected	Not detected
CPN2	ACBP	ENSG00000178772	Carboxypeptidase N subunit 2	P22792	3	194339768-194351328	Plasma proteins, Predicted secreted proteins				Evidence at protein level	Evidence at protein level	Evidence at protein level	Evidence at protein level	Tissue enriched	Detected in some	15	liver: 212.0	Cell type enriched	Detected in some	10	Hepatocytes: 143.8	Cancer enriched	Detected in some	32	liver cancer: 72.7	Low region specificity	Detected in all			Not detected in immune cells	Not detected			Not detected	Not detected			Cancer enriched	Detected in single	11	liver cancer: 7.5	Adipose visceral - Adipocytes (Visceral), Kidney - Proximal tubular cells, Liver - Hepatocytes	Not detected	Not detected			Low region specificity	Detected in many
CPQ	LDP, PGCP	ENSG00000104324	Carboxypeptidase Q	Q9Y646	8	96645242-97149654	Enzymes, Plasma proteins, Predicted intracellular proteins, Predicted secreted proteins		Carboxypeptidase, Hydrolase, Metalloprotease, Protease		Evidence at protein level	Evidence at protein level	Evidence at protein level	Evidence at protein level	Tissue enhanced	Detected in all		thyroid gland: 219.3	Cell type enhanced	Detected in all		Oligodendrocytes: 278.9	Low cancer specificity	Detected in all			Low region specificity	Detected in all			Immune cell enhanced	Detected in all		neutrophil: 251.8	Low lineage specificity	Detected in all			Low cancer specificity	Detected in many			Adipose subcutaneous - Adipose progenitor cells, Prostate - Fibroblasts, Skeletal muscle - Fibroblasts, Skin - Fibroblast_1, Thyroid - Thyroid glandular cells	Low region specificity	Detected in all			Low region specificity	Detected in all
CPXM1	CPX-1, CPX1, CPXM	ENSG00000088882	Carboxypeptidase X, M14 family member 1	Q96SM3	20	2794074-2800627	Enzymes, Predicted secreted proteins		Carboxypeptidase, Hydrolase, Metalloprotease, Protease		Evidence at protein level	Evidence at transcript level	Evidence at transcript level	Evidence at protein level	Tissue enhanced	Detected in many		ovary: 109.7	Group enriched	Detected in many	4	Endometrial stromal cells: 143.0;Fibroblasts: 44.4;Mesothelial cells: 76.3;Ovarian stromal cells: 37.4	Low cancer specificity	Detected in all			Low region specificity	Detected in many			Immune cell enhanced	Detected in single		NK-cell: 1.3	Low lineage specificity	Detected in single			Cancer enhanced	Detected in many		Leukemia: 47.1;Neuroblastoma: 82.6	Adipose visceral - Adipose progenitor cells, Lung - Fibroblast_2	Low region specificity	Detected in all			Region enhanced	Detected in many
CPXM2	CPX2, UNQ676	ENSG00000121898	Carboxypeptidase X, M14 family member 2	Q8N436	10	123706207-123940267	Enzymes, Predicted intracellular proteins, Predicted secreted proteins				Evidence at protein level	Evidence at transcript level	Evidence at transcript level	Evidence at protein level	Tissue enhanced	Detected in many		choroid plexus: 182.3	Cell type enhanced	Detected in many		Adipocytes: 31.2;Early spermatids: 66.5;Endothelial cells: 31.0;Late spermatids: 192.7;Oligodendrocytes: 33.1;Peritubular cells: 74.5	Low cancer specificity	Detected in all			Region enriched	Detected in all	4	choroid plexus: 171.5	Not detected in immune cells	Not detected			Not detected	Not detected			Cancer enhanced	Detected in some		Adrenocortical cancer: 15.2;testis cancer: 25.8	Colon - Smooth muscle cells, Liver - Hepatic stellate cells, Lung - Fibroblast_2, Prostate - Smooth muscle cells, Skeletal muscle - Fibroblasts, Thyroid - Fibroblasts	Low region specificity	Detected in many			Low region specificity	Detected in all
CPZ		ENSG00000109625	Carboxypeptidase Z	Q66K79	4	8592660-8619759	Enzymes, Predicted intracellular proteins, Predicted secreted proteins	Wnt signaling pathway	Carboxypeptidase, Hydrolase, Metalloprotease, Protease		Evidence at protein level	Evidence at transcript level	Evidence at protein level	Evidence at protein level	Tissue enhanced	Detected in many		ovary: 147.1	Cell type enhanced	Detected in some		Fibroblasts: 4.7;Granulosa cells: 4.0;Leydig cells: 2.4;Microglial cells: 2.7;Ovarian stromal cells: 6.1;Schwann cells: 4.0	Low cancer specificity	Detected in some			Low region specificity	Detected in many			Not detected in immune cells	Not detected			Not detected	Not detected			Low cancer specificity	Detected in many			Adipose visceral - Adipose progenitor cells, Liver - Hepatic stellate cells, Skin - Fibroblast_1, Skin - Fibroblast_2	Not detected	Not detected			Low region specificity	Detected in many
CR1L		ENSG00000197721	Complement C3b/C4b receptor 1 like	Q2VPA4	1	207645113-207738416	Predicted secreted proteins				Evidence at protein level	Evidence at protein level	Evidence at protein level	Evidence at protein level	Tissue enriched	Detected in single	9	bone marrow: 1.5	Cell type enriched	Detected in some	8	Erythroid cells: 82.6	Cancer enhanced	Detected in some		testis cancer: 1.6	Not detected	Not detected			Not detected in immune cells	Not detected			Not detected	Not detected			Not detected	Not detected
CRB1	LCA8, RP12	ENSG00000134376	Crumbs cell polarity complex component 1	P82279	1	197268204-197478455	Disease related genes, Human disease related genes, Plasma proteins, Potential drug targets, Predicted intracellular proteins, Predicted membrane proteins, Predicted secreted proteins, Transporters			Disease variant, Leber congenital amaurosis, Retinitis pigmentosa	Evidence at protein level	Evidence at protein level	Evidence at protein level	Evidence at protein level	Tissue enriched	Detected in some	6	retina: 72.4	Cell type enhanced	Detected in some		Astrocytes: 445.3;Cone photoreceptor cells: 117.2;Inhibitory neurons: 124.5;Oligodendrocyte precursor cells: 262.7;Oligodendrocytes: 98.3;Rod photoreceptor cells: 149.5	Cancer enriched	Detected in single	12	glioma: 2.8	Low region specificity	Detected in all			Immune cell enriched	Detected in single	28	basophil: 7.8	Lineage enriched	Detected in single	28	granulocytes: 7.8	Group enriched	Detected in some	5	cervical cancer: 4.7;Sarcoma: 4.6	Kidney - Ascending Loop of Henle cells	Not detected	Not detected			Low region specificity	Detected in all
CREG1	CREG	ENSG00000143162	Cellular repressor of E1A stimulated genes 1	O75629	1	167529117-167553805	Predicted secreted proteins	Growth regulation			Evidence at protein level	Evidence at transcript level	Evidence at protein level	Evidence at protein level	Low tissue specificity	Detected in all			Cell type enhanced	Detected in all		Hofbauer cells: 494.0;Kupffer cells: 559.7	Low cancer specificity	Detected in all			Low region specificity	Detected in all			Group enriched	Detected in all	5	basophil: 55.9;classical monocyte: 128.5;eosinophil: 75.9;intermediate monocyte: 75.6;myeloid DC: 89.9;neutrophil: 43.8;non-classical monocyte: 72.7	Group enriched	Detected in all	6	dendritic cells: 89.9;granulocytes: 75.9;monocytes: 128.5	Low cancer specificity	Detected in all			Adipose subcutaneous - Macrophages, Liver - Hepatocytes, Lung - Macrophages, Prostate - Fibroblasts, Thyroid - Thyroid glandular cells	Low region specificity	Detected in all			Low region specificity	Detected in all
CREG2		ENSG00000175874	Cellular repressor of E1A stimulated genes 2	Q8IUH2	2	101345550-101387503	Predicted secreted proteins				Evidence at protein level	Evidence at protein level	Evidence at protein level	Evidence at protein level	Tissue enriched	Detected in single	67	brain: 55.0	Cell type enhanced	Detected in some		Excitatory neurons: 63.9;Granulosa cells: 11.5;Inhibitory neurons: 26.4;Oligodendrocytes: 11.2	Low cancer specificity	Detected in many			Low region specificity	Detected in all			Not detected in immune cells	Not detected			Not detected	Not detected			Cancer enhanced	Detected in some		Esophageal cancer: 2.3	Colon - Colon enteroendocrine cells, Kidney - Endothelial cells	Low region specificity	Detected in all			Low region specificity	Detected in all
CRH	CRF, CRH1	ENSG00000147571	Corticotropin releasing hormone	P06850	8	66176376-66178464	Plasma proteins, Predicted secreted proteins		Hormone		Evidence at protein level	Evidence at transcript level	Evidence at protein level	Evidence at protein level	Tissue enriched	Detected in some	7	brain: 46.0	Cell type enriched	Detected in some	6	Syncytiotrophoblasts: 189.6	Cancer enriched	Detected in some	28	urothelial cancer: 34.5	Region enriched	Detected in many	6	medulla oblongata: 317.5	Not detected in immune cells	Not detected			Not detected	Not detected			Cancer enriched	Detected in some	17	Rhabdoid: 960.6	Pancreas - Alpha cells, Testis - Late spermatids	Low region specificity	Detected in many			Low region specificity	Detected in many
CRHBP	CRF-BP, CRFBP	ENSG00000145708	Corticotropin releasing hormone binding protein	P24387	5	76953045-76981158	Plasma proteins, Predicted secreted proteins				Evidence at protein level	Evidence at protein level	Evidence at protein level	Evidence at protein level	Tissue enhanced	Detected in many		brain: 48.2;liver: 161.5	Cell type enhanced	Detected in some		Adipocytes: 102.7;Endothelial cells: 73.6;Fibroblasts: 197.0;Inhibitory neurons: 31.0;Kupffer cells: 69.5	Cancer enhanced	Detected in some		testis cancer: 2.5	Low region specificity	Detected in all			Not detected in immune cells	Not detected			Not detected	Not detected			Cancer enriched	Detected in some	6	Brain cancer: 12.3	Kidney - Podocytes, Liver - Sinusoid Endothelial cells	Low region specificity	Detected in many			Low region specificity	Detected in all
CRHR2	CRF-RB, CRF2, HM-CRF	ENSG00000106113	Corticotropin releasing hormone receptor 2	Q13324	7	30651942-30700129	G-protein coupled receptors, Predicted membrane proteins, Predicted secreted proteins		G-protein coupled receptor, Receptor, Transducer		Evidence at protein level	Evidence at protein level	Evidence at protein level	Evidence at protein level	Tissue enriched	Detected in some	5	choroid plexus: 21.6	Group enriched	Detected in some	4	Excitatory neurons: 8.0;Horizontal cells: 11.3;Inhibitory neurons: 4.7	Not detected	Not detected			Region enhanced	Detected in all		choroid plexus: 48.3	Not detected in immune cells	Not detected			Not detected	Not detected			Cancer enriched	Detected in single	6	thyroid cancer: 5.5		Region enhanced	Detected in many		basal ganglia: 8.1	Low region specificity	Detected in many
CRISP1	AEGL1, ARP, CRISP-1, HSCRISP1D, HSCRISP1G, HUMARP	ENSG00000124812	Cysteine rich secretory protein 1	P54107	6	49834257-49877096	Predicted secreted proteins				Evidence at protein level	Evidence at protein level	Evidence at protein level	Evidence at protein level	Tissue enriched	Detected in some	24	epididymis: 1536.4	Group enriched	Detected in some	48	Early spermatids: 51.7;Late spermatids: 75.8	Not detected	Not detected			Not detected	Not detected			Not detected in immune cells	Not detected			Not detected	Not detected			Not detected	Not detected			Testis - Early spermatids, Testis - Late spermatids	Not detected	Not detected			Low region specificity	Detected in all
CRISP2	CRISP-2, CT36, GAPDL5, TPX1	ENSG00000124490	Cysteine rich secretory protein 2	P16562	6	49692358-49713590	Predicted secreted proteins				Evidence at protein level	Evidence at protein level	Evidence at protein level	Evidence at protein level	Tissue enriched	Detected in many	29	testis: 490.9	Cell type enriched	Detected in some	5	Late spermatids: 22229.7	Cancer enhanced	Detected in some		pancreatic cancer: 1.3	Region enhanced	Detected in single		choroid plexus: 1.5	Not detected in immune cells	Not detected			Not detected	Not detected			Not detected	Not detected			Kidney - Intercalated cells, Lung - Respiratory ciliated cells, Pancreas - Ductal cells, Skin - Eccrine sweat gland cells, Testis - Early spermatids, Testis - Late spermatids	Not detected	Not detected			Not detected	Not detected
CRISP3	Aeg2, CRISP-3, CRS3, dJ442L6.3, SGP28	ENSG00000096006	Cysteine rich secretory protein 3	P54108	6	49727376-49744437	Metabolic proteins, Plasma proteins, Predicted intracellular proteins, Predicted secreted proteins				Evidence at protein level	Evidence at protein level	Evidence at protein level	Evidence at protein level	Group enriched	Detected in many	5	fallopian tube: 1164.2;salivary gland: 2242.7	Group enriched	Detected in many	7	Glandular and luminal cells: 608.9;Mucus glandular cells: 895.5;Secretory cells: 1674.5	Group enriched	Detected in many	7	breast cancer: 31.9;pancreatic cancer: 59.8;prostate cancer: 85.6	Not detected	Not detected			Group enriched	Detected in some	19	neutrophil: 2.6;non-classical monocyte: 1.2	Group enriched	Detected in many	19	granulocytes: 2.6;monocytes: 1.2	Cancer enhanced	Detected in many		breast cancer: 108.0;prostate cancer: 44.2	Lung - Neutrophil_1, Pancreas - Ductal cells, Skin - Eccrine sweat gland cells	Not detected	Not detected			Not detected	Not detected
CRISPLD1	Cocoacrisp, DKFZp762F133, LCRISP1	ENSG00000121005	Cysteine rich secretory protein LCCL domain containing 1	Q9H336	8	74984505-75034558	Plasma proteins, Predicted intracellular proteins, Predicted secreted proteins				Evidence at protein level	Evidence at protein level	Evidence at transcript level	Evidence at protein level	Tissue enhanced	Detected in many		breast: 28.4	Cell type enhanced	Detected in many		Breast myoepithelial cells: 36.4;Ciliated cells: 27.0;Oligodendrocyte precursor cells: 76.4;Oocytes: 28.7;Prostatic glandular cells: 48.6	Cancer enhanced	Detected in many		glioma: 30.8	Low region specificity	Detected in all			Not detected in immune cells	Not detected			Not detected	Not detected			Cancer enhanced	Detected in many		Rhabdoid: 64.3	Colon - Enteric glia cells, Heart muscle - Fibroblasts, Skeletal muscle - Fibroblasts, Skin - Eccrine sweat gland cells, Testis - Spermatogonia	Low region specificity	Detected in all			Low region specificity	Detected in many
CRISPLD2	DKFZP434B044, LCRISP2, LGL1	ENSG00000103196	Cysteine rich secretory protein LCCL domain containing 2	Q9H0B8	16	84819985-84920768	Predicted intracellular proteins, Predicted secreted proteins				Evidence at protein level	Evidence at protein level	Evidence at transcript level	Evidence at protein level	Low tissue specificity	Detected in all			Group enriched	Detected in many	4	Endometrial stromal cells: 127.7;Fibroblasts: 248.6;Leydig cells: 267.3;Peritubular cells: 251.3;Smooth muscle cells: 328.0	Low cancer specificity	Detected in all			Low region specificity	Detected in all			Immune cell enriched	Detected in some	4	neutrophil: 87.5	Lineage enriched	Detected in many	4	granulocytes: 87.5	Cancer enhanced	Detected in many		Kidney cancer: 28.9	Colon - Neutrophils, Liver - Cholangiocyte	Low region specificity	Detected in all			Region enhanced	Detected in all
CRLF1	CISS, CISS1, CLF, CLF-1	ENSG00000006016	Cytokine receptor like factor 1	O75462	19	18572220-18607741	Disease related genes, Human disease related genes, Predicted intracellular proteins, Predicted secreted proteins		Receptor	Disease variant	Evidence at protein level	Evidence at protein level	Evidence at protein level	Evidence at protein level	Tissue enhanced	Detected in many		brain: 61.8;heart muscle: 85.7	Cell type enhanced	Detected in many		Astrocytes: 14.6;Ciliated cells: 15.8;Fibroblasts: 48.8;Pancreatic endocrine cells: 27.2;Serous glandular cells: 21.4;Smooth muscle cells: 56.3	Group enriched	Detected in all	4	lung cancer: 27.4;thyroid cancer: 36.7	Low region specificity	Detected in all			Not detected in immune cells	Not detected			Not detected	Not detected			Cancer enhanced	Detected in many		Bone cancer: 46.5;thyroid cancer: 46.5		Region enriched	Detected in many	7	hippocampal formation: 21.1	Group enriched	Detected in some
CRP	PTX1	ENSG00000132693	C-reactive protein	P02741	1	159712289-159714589	Cancer-related genes, Candidate cardiovascular disease genes, Human disease related genes, Plasma proteins, Predicted intracellular proteins, Predicted secreted proteins	Acute phase		Cancer-related genes	Evidence at protein level	Evidence at protein level	Evidence at protein level	Evidence at protein level	Tissue enriched	Detected in some	80	liver: 9151.6	Group enriched	Detected in some	7	Ductal cells: 1316.9;Hepatocytes: 3016.1	Cancer enriched	Detected in some	13	liver cancer: 1010.0	Not detected	Not detected			Not detected in immune cells	Not detected			Not detected	Not detected			Cancer enhanced	Detected in single		Gastric cancer: 1.1		Not detected	Not detected			Low region specificity	Detected in all
CRTAC1	ASPIC1, CEP-68, FLJ10320	ENSG00000095713	Cartilage acidic protein 1	Q9NQ79	10	97865000-98030828	Plasma proteins, Predicted intracellular proteins, Predicted secreted proteins				Evidence at protein level	Evidence at protein level	Evidence at protein level	Evidence at protein level	Tissue enhanced	Detected in many		fallopian tube: 37.0;lung: 48.4;seminal vesicle: 32.5	Cell type enhanced	Detected in many		Alveolar cells type 2: 125.1;Basal prostatic cells: 67.9;Inhibitory neurons: 61.2;Oligodendrocyte precursor cells: 51.4;Secretory cells: 94.3	Cancer enhanced	Detected in many		melanoma: 43.4	Low region specificity	Detected in all			Not detected in immune cells	Not detected			Not detected	Not detected			Cancer enhanced	Detected in some		Kidney cancer: 6.0;skin cancer: 4.9	Colon - Enteric glia cells, Liver - Vascular Endothelial cells, Lung - Alveolar cells type 2	Low region specificity	Detected in all			Low region specificity	Detected in all
CRTAP	CASP, LEPREL3, P3H5	ENSG00000170275	Cartilage associated protein	O75718	3	33114014-33147773	Disease related genes, Human disease related genes, Predicted secreted proteins			Disease variant, Dwarfism, Osteogenesis imperfecta	Evidence at protein level	Evidence at transcript level	Evidence at protein level	Evidence at protein level	Low tissue specificity	Detected in all			Low cell type specificity	Detected in many			Low cancer specificity	Detected in all			Low region specificity	Detected in all			Immune cell enhanced	Detected in all		classical monocyte: 377.9	Group enriched	Detected in all	5	dendritic cells: 307.2;monocytes: 377.9	Low cancer specificity	Detected in all			Breast - Fibroblasts, Lung - Fibroblast_1	Low region specificity	Detected in all			Low region specificity	Detected in all
CSF1	M-CSF, MCSF, MGC31930	ENSG00000184371	Colony stimulating factor 1	P09603	1	109910242-109930992	Cancer-related genes, Candidate cardiovascular disease genes, Disease related genes, Plasma proteins, Predicted intracellular proteins, Predicted membrane proteins, Predicted secreted proteins, RAS pathway related proteins	Immunity, Inflammatory response, Innate immunity	Cytokine, Growth factor	Cancer-related genes	Evidence at protein level	Evidence at protein level	Evidence at protein level	Evidence at protein level	Low tissue specificity	Detected in all			Cell type enhanced	Detected in many		Fibroblasts: 59.0;granulocytes: 199.8;Secretory cells: 53.5	Low cancer specificity	Detected in all			Low region specificity	Detected in all			Group enriched	Detected in some	13	basophil: 13.2;eosinophil: 22.3	Lineage enriched	Detected in many	16	granulocytes: 22.3	Low cancer specificity	Detected in all				Low region specificity	Detected in all			Low region specificity	Detected in all
CSF2	GM-CSF, GMCSF	ENSG00000164400	Colony stimulating factor 2	P04141	5	132073789-132076170	Cancer-related genes, Predicted secreted proteins		Cytokine, Growth factor	Cancer-related genes	Evidence at protein level	Evidence at protein level	Evidence at protein level	Evidence at protein level	Tissue enhanced	Detected in single		lung: 2.0	Group enriched	Detected in some	4	Alveolar cells type 2: 16.3;Basal respiratory cells: 7.5;Ductal cells: 11.0;granulocytes: 13.5;NK-cells: 21.0;T-cells: 23.8	Cancer enhanced	Detected in many		head and neck cancer: 4.5	Not detected	Not detected			Immune cell enriched	Detected in single	12	NK-cell: 6.3	Lineage enriched	Detected in single	12	NK-cells: 6.3	Cancer enhanced	Detected in many		Bile duct cancer: 27.2;Kidney cancer: 31.4	Lung - Alveolar cells type 2	Not detected	Not detected			Low region specificity	Detected in many
CSF2RA	alphaGMR, CD116, CSF2R	ENSG00000198223	Colony stimulating factor 2 receptor subunit alpha	P15509	X	1268800-1310381	Cancer-related genes, CD markers, Disease related genes, FDA approved drug targets, Human disease related genes, Predicted membrane proteins, Predicted secreted proteins		Receptor	Cancer-related genes, Disease variant, FDA approved drug targets	Evidence at protein level	Evidence at transcript level	Evidence at protein level	Evidence at protein level	Tissue enhanced	Detected in many		placenta: 61.6	Cell type enhanced	Detected in many		Cytotrophoblasts: 243.7;Extravillous trophoblasts: 130.8;Langerhans cells: 703.6;Macrophages: 108.0;Schwann cells: 140.4;Syncytiotrophoblasts: 345.1	Low cancer specificity	Detected in all			Low region specificity	Detected in all			Immune cell enhanced	Detected in many		neutrophil: 319.8	Group enriched	Detected in all	29	dendritic cells: 170.1;granulocytes: 319.8;monocytes: 160.9	Cancer enriched	Detected in many	7	Adrenocortical cancer: 111.7	Adipose subcutaneous - Adipocytes (Subcutaneous), Pancreas - Macrophages, Skeletal muscle - Macrophages, Thyroid - T-cells	Low region specificity	Detected in single
CSF3	C17orf33, G-CSF, GCSF, MGC45931	ENSG00000108342	Colony stimulating factor 3	P09919	17	40015361-40017813	Cancer-related genes, Plasma proteins, Predicted secreted proteins		Cytokine, Growth factor	Cancer-related genes	Evidence at protein level	Evidence at transcript level	Evidence at protein level	Evidence at protein level	Tissue enhanced	Detected in many		lung: 119.2;urinary bladder: 55.3	Cell type enhanced	Detected in many		Adipocytes: 62.7;Alveolar cells type 2: 52.0;Basal respiratory cells: 187.5;Endothelial cells: 129.4;Ionocytes: 208.4	Low cancer specificity	Detected in many			Low region specificity	Detected in many			Not detected in immune cells	Not detected			Not detected	Not detected			Cancer enhanced	Detected in many		Bladder cancer: 35.5;Sarcoma: 52.0		Not detected	Not detected			Low region specificity	Detected in all
CSH1	CSA, CSMT, FLJ75407, hCS-A, PL	ENSG00000136488	Chorionic somatomammotropin hormone 1	P0DML2	17	63894909-63896661	Predicted intracellular proteins, Predicted secreted proteins		Hormone		Evidence at protein level	Evidence at protein level	Evidence at protein level	Evidence at protein level	Tissue enriched	Detected in some	248	placenta: 9508.4	Group enriched	Detected in some	39	Extravillous trophoblasts: 693.8;Syncytiotrophoblasts: 1221.4	Cancer enriched	Detected in single	8	testis cancer: 2.3	Not detected	Not detected			Not detected in immune cells	Not detected			Not detected	Not detected			Group enriched	Detected in some	35	testis cancer: 15.6;Uterine cancer: 8.3
CSH2	CS-2, CSB, hCS-B	ENSG00000213218	Chorionic somatomammotropin hormone 2	P0DML3	17	63872012-63873766	Predicted intracellular proteins, Predicted secreted proteins		Hormone		Evidence at protein level	Evidence at protein level	Evidence at protein level	Evidence at protein level	Tissue enriched	Detected in some	219	placenta: 3198.1	Cell type enriched	Detected in some	13	Syncytiotrophoblasts: 338.3	Cancer enriched	Detected in single	5	testis cancer: 0.6	Not detected	Not detected			Not detected in immune cells	Not detected			Not detected	Not detected			Group enriched	Detected in some	22	testis cancer: 12.0;Uterine cancer: 8.9
CSHL1	CS-5, CSHP1, CSL, hCS-L, MGC149868	ENSG00000204414	Chorionic somatomammotropin hormone like 1	Q14406	17	63909597-63911341	Predicted intracellular proteins, Predicted secreted proteins		Hormone		Evidence at protein level	Evidence at protein level	Evidence at transcript level	Evidence at protein level	Tissue enriched	Detected in single	171	placenta: 145.3	Cell type enriched	Detected in single	28	Syncytiotrophoblasts: 19.5	Not detected	Not detected			Not detected	Not detected			Not detected in immune cells	Not detected			Not detected	Not detected			Not detected	Not detected
CSN1S1	CASA, CSN1	ENSG00000126545	Casein alpha s1	P47710	4	69931068-69946574	Cancer-related genes, Predicted intracellular proteins, Predicted secreted proteins		Milk protein	Cancer-related genes	Evidence at protein level	Evidence at protein level	Evidence at protein level	Evidence at protein level	Tissue enriched	Detected in some	87	breast: 1342.6	Cell type enriched	Detected in some	35	Breast glandular cells: 8282.7	Cancer enriched	Detected in some	10	breast cancer: 17.1	Region enhanced	Detected in single		hypothalamus: 1.3	Not detected in immune cells	Not detected			Not detected	Not detected			Cancer enriched	Detected in single	16	thyroid cancer: 12.7		Not detected	Not detected			Not detected	Not detected
CSN2	CASB	ENSG00000135222	Casein beta	P05814	4	69955256-69965728	Predicted secreted proteins		Milk protein		Evidence at protein level	Evidence at protein level	Evidence at protein level	Evidence at protein level	Tissue enriched	Detected in some	103	breast: 560.3	Cell type enriched	Detected in some	80	Breast glandular cells: 32004.2	Cancer enriched	Detected in single	156	breast cancer: 75.3	Not detected	Not detected			Not detected in immune cells	Not detected			Not detected	Not detected			Not detected	Not detected				Not detected	Not detected			Not detected	Not detected
CSN3	CSN10	ENSG00000171209	Casein kappa	P07498	4	70238382-70251474	Predicted secreted proteins		Milk protein		Evidence at protein level	Evidence at protein level	Evidence at protein level	Evidence at protein level	Tissue enriched	Detected in some	5	breast: 350.7	Cell type enriched	Detected in some	14	Breast glandular cells: 2600.2	Cancer enriched	Detected in some	5	breast cancer: 35.3	Region enhanced	Detected in single		midbrain: 1.3	Not detected in immune cells	Not detected			Not detected	Not detected			Group enriched	Detected in some	7	breast cancer: 3.6;colorectal cancer: 13.8;lung cancer: 4.8;thyroid cancer: 9.9		Not detected	Not detected			Low region specificity	Detected in single
CST1		ENSG00000170373	Cystatin SN	P01037	20	23747562-23751268	Plasma proteins, Predicted secreted proteins		Protease inhibitor, Thiol protease inhibitor		Evidence at protein level	Evidence at protein level	Evidence at protein level	Evidence at protein level	Tissue enriched	Detected in some	120	salivary gland: 27534.6	Cell type enhanced	Detected in some		Cholangiocytes: 19.1;Collecting duct cells: 81.7;Glandular and luminal cells: 34.5;Prostatic glandular cells: 61.5	Low cancer specificity	Detected in many			Region enhanced	Detected in some		pons: 2.9	Not detected in immune cells	Not detected			Not detected	Not detected			Cancer enhanced	Detected in many		breast cancer: 91.6;liver cancer: 120.5
CST11	CST8L, CTES2, dJ322G13.6	ENSG00000125831	Cystatin 11	Q9H112	20	23450403-23452876	Predicted secreted proteins		Antibiotic, Antimicrobial, Protease inhibitor, Thiol protease inhibitor		Evidence at protein level	Evidence at protein level	Evidence at protein level	Evidence at protein level	Tissue enriched	Detected in single	476	epididymis: 205.4	Cell type enhanced	Detected in some		Distal tubular cells: 3.1;Endometrial stromal cells: 2.0	Not detected	Not detected			Not detected	Not detected			Not detected in immune cells	Not detected			Not detected	Not detected			Not detected	Not detected			Testis - Late spermatids	Not detected	Not detected			Not detected	Not detected
CST2		ENSG00000170369	Cystatin SA	P09228	20	23823769-23826729	Predicted secreted proteins		Protease inhibitor, Thiol protease inhibitor		Evidence at protein level	Evidence at protein level	Evidence at protein level	Evidence at protein level	Tissue enriched	Detected in many	638	salivary gland: 5804.2	Cell type enriched	Detected in some	15	Serous glandular cells: 288.1	Cancer enhanced	Detected in many		prostate cancer: 24.8	Not detected	Not detected			Not detected in immune cells	Not detected			Not detected	Not detected			Cancer enhanced	Detected in many		Kidney cancer: 9.5
CST3		ENSG00000101439	Cystatin C	P01034	20	23626706-23638473	Cancer-related genes, Disease related genes, Human disease related genes, Plasma proteins, Predicted secreted proteins		Protease inhibitor, Thiol protease inhibitor	Age-related macular degeneration, Amyloidosis, Cancer-related genes, Disease variant	Evidence at protein level	Evidence at protein level	Evidence at protein level	Evidence at protein level	Tissue enhanced	Detected in all		brain: 4419.8;choroid plexus: 4010.9	Cell type enhanced	Detected in all		Langerhans cells: 22281.6;Schwann cells: 10946.4	Low cancer specificity	Detected in all			Low region specificity	Detected in all			Group enriched	Detected in all	7	classical monocyte: 4979.2;intermediate monocyte: 6434.2;myeloid DC: 7977.6;non-classical monocyte: 4321.2;plasmacytoid DC: 4438.0	Group enriched	Detected in all	9	dendritic cells: 7977.6;monocytes: 6434.2	Low cancer specificity	Detected in all			Kidney - Fibroblasts, Skin - Fibroblast_2, Stomach - Fibroblasts, Testis - Sertoli cells, Thyroid - Fibroblasts	Low region specificity	Detected in all			Low region specificity	Detected in all
CST4		ENSG00000101441	Cystatin S	P01036	20	23685640-23689038	Predicted secreted proteins		Protease inhibitor, Thiol protease inhibitor		Evidence at protein level	Evidence at protein level	Evidence at protein level	Evidence at protein level	Tissue enriched	Detected in some	516	salivary gland: 28148.8	Group enriched	Detected in some	4	Basal prostatic cells: 60.7;Prostatic glandular cells: 36.3	Cancer enhanced	Detected in many		endometrial cancer: 9.3	Not detected	Not detected			Not detected in immune cells	Not detected			Not detected	Not detected			Group enriched	Detected in some	4	breast cancer: 24.1;liver cancer: 45.0
CST5		ENSG00000170367	Cystatin D	P28325	20	23875934-23879748	Plasma proteins, Predicted secreted proteins		Protease inhibitor, Thiol protease inhibitor		Evidence at protein level	Evidence at protein level	Evidence at protein level	Evidence at protein level	Tissue enriched	Detected in some	961	salivary gland: 2090.3	Cell type enriched	Detected in some	38	Serous glandular cells: 325.9	Cancer enriched	Detected in many	5	breast cancer: 17.3	Not detected	Not detected			Not detected in immune cells	Not detected			Not detected	Not detected			Cancer enhanced	Detected in some		Bladder cancer: 2.0;colorectal cancer: 3.0;Esophageal cancer: 2.2
CST6		ENSG00000175315	Cystatin E/M	Q15828	11	66012008-66013505	Cancer-related genes, Disease related genes, Human disease related genes, Plasma proteins, Predicted secreted proteins		Protease inhibitor, Thiol protease inhibitor	Cancer-related genes, Disease variant, Ectodermal dysplasia	Evidence at protein level	Evidence at protein level	Evidence at protein level	Evidence at protein level	Tissue enriched	Detected in many	22	skin 1: 738.0	Cell type enhanced	Detected in many		Alveolar cells type 1: 383.3;Ciliated cells: 227.1;Mesothelial cells: 127.7;Pancreatic endocrine cells: 329.4;Suprabasal keratinocytes: 99.2	Group enriched	Detected in many	5	thyroid cancer: 171.0;urothelial cancer: 43.9	Low region specificity	Detected in some			Not detected in immune cells	Not detected			Not detected	Not detected			Cancer enhanced	Detected in many		Bile duct cancer: 203.3;Bladder cancer: 187.9;pancreatic cancer: 182.1	Adipose visceral - Mesothelial cells, Lung - Alveolar cells type 1	Low region specificity	Detected in many			Low region specificity	Detected in all
CST7		ENSG00000077984	Cystatin F	O76096	20	24949269-24959928	Plasma proteins, Predicted secreted proteins		Protease inhibitor, Thiol protease inhibitor		Evidence at protein level	Evidence at protein level	Evidence at protein level	Evidence at protein level	Tissue enriched	Detected in many	7	bone marrow: 1081.5	Cell type enhanced	Detected in many		granulocytes: 261.3;Langerhans cells: 679.0;NK-cells: 1657.9;T-cells: 496.7	Low cancer specificity	Detected in all			Low region specificity	Detected in all			Immune cell enhanced	Detected in all		gdT-cell: 1290.1	Group enriched	Detected in all	27	granulocytes: 344.2;NK-cells: 657.1;T-cells: 1290.1	Cancer enriched	Detected in many	4	Leukemia: 134.2	Adipose subcutaneous - T-cells, Adipose visceral - T-cells, Breast - T-cells, Skeletal muscle - Neutrophils, Thyroid - T-cells	Region enhanced	Detected in single		olfactory bulb: 1.9	Low region specificity	Detected in all
CST8	CRES, CTES5	ENSG00000125815	Cystatin 8	O60676	20	23491101-23496010	Predicted secreted proteins		Protease inhibitor, Thiol protease inhibitor		Evidence at protein level	Evidence at transcript level	Evidence at protein level	Evidence at protein level	Tissue enriched	Detected in single	204	testis: 21.7	Group enriched	Detected in some	182	Early spermatids: 111.5;Late spermatids: 179.2	Not detected	Not detected			Not detected	Not detected			Not detected in immune cells	Not detected			Not detected	Not detected			Not detected	Not detected			Testis - Late spermatids	Not detected	Not detected			Low region specificity	Detected in all
CST9	CLM, CTES7A	ENSG00000173335	Cystatin 9	Q5W186	20	23602410-23605917	Predicted secreted proteins		Antimicrobial, Protease inhibitor, Thiol protease inhibitor		Evidence at transcript level	Evidence at transcript level	Evidence at transcript level	Evidence at transcript level	Tissue enriched	Detected in single	12	breast: 1.9	Not detected	Not detected			Cancer enriched	Detected in single	37	breast cancer: 9.1	Not detected	Not detected			Not detected in immune cells	Not detected			Not detected	Not detected			Cancer enriched	Detected in single	17	breast cancer: 1.7	Breast - Breast glandular cells
[truncated: 1,437 more rows]
[truncated: 39 more columns]
